# Supplementary material for: (E)-N-(3,3-Di­phenyl­allyl­idene)naph­thal­en-1-amine
Source: Acta Crystallogr Sect E Struct Rep Online. 2013 Jun 8;69(Pt 7):o1025. doi: 10.1107/S1600536813014888 (PMC3772462; doi:10.1107/S1600536813014888)
Supplement: Supplementary file 1 [file e-69-o1025-sup1.cif]

##############################################################################
#                                                                            #
# This CIF contains the data in a paper accepted for publication in          #
# Acta Crystallographica Section E. It conforms to the requirements of       #
# Notes for Authors for Acta Crystallographica Section E, and has been       #
# peer reviewed under the auspices of the IUCr Commission on Journals.       #
#                                                                            #
# Full details of the Crystallographic Information File format               #
# are given in the paper "The Crystallographic Information File (CIF):       #
# a New Standard Archive File for Crystallography" by S. R. Hall, F. H.      #
# Allen and I. D. Brown [Acta Cryst. (1991), A47, 655-685].                  #
#                                                                            #
# The current version of the core CIF dictionary is obtainable from          #
# ftp://ftp.iucr.org/pub/cif_core.dic.                                       #
#                                                                            #
# Software is freely available for graphical display of the structure(s)     #
# in this CIF. For information consult the CIF software page                 #
# http://www.iucr.org/resources/cif/software.                                #
#                                                                            #
# This file may be used for bona fide research purposes within the           #
# scientific community so long as proper attribution is given to the journal # 
# article from which it was obtained.                                        #
#                                                                            #
##############################################################################
data_I
_audit_creation_method     SHELXL-97
_chemical_name_systematic
;
(<i>E</i>)-<i>N</i>-(3,3-Diphenylallylidene)naphthalen-1-amine
;
_chemical_name_common     ?
_chemical_formula_moiety     'C25 H19 N'
_chemical_formula_sum     'C25 H19 N'
_chemical_formula_iupac     'C25 H19 N'
_chemical_formula_weight     333.41
_chemical_melting_point     ?
_symmetry_cell_setting     orthorhombic
_symmetry_space_group_name_H-M     'P b c a'
_symmetry_space_group_name_Hall     '-P 2ac 2ab'
loop_
    _symmetry_equiv_pos_as_xyz
    'x, y, z'
    '-x+1/2, y+1/2, z'
    'x, -y+1/2, z+1/2'
    '-x+1/2, -y, z+1/2'
    '-x, -y, -z'
    'x-1/2, -y-1/2, -z'
    '-x, y-1/2, -z-1/2'
    'x-1/2, y, -z-1/2'
_cell_length_a     11.2203(7)
_cell_length_b     13.5658(7)
_cell_length_c     24.1946(13)
_cell_angle_alpha     90.00
_cell_angle_beta     90.00
_cell_angle_gamma     90.00
_cell_volume     3682.7(4)
_cell_formula_units_Z     8
_cell_measurement_reflns_used     ?
_cell_measurement_theta_min     ?
_cell_measurement_theta_max     ?
_cell_measurement_temperature     296(2)
_exptl_crystal_description     block
_exptl_crystal_colour     yellow
_exptl_crystal_size_max     0.20
_exptl_crystal_size_mid     0.20
_exptl_crystal_size_min     0.20
_exptl_crystal_density_diffrn     1.203
_exptl_crystal_density_meas     ?
_exptl_crystal_density_method     'not measured'
_exptl_crystal_F_000     1408
_exptl_absorpt_coefficient_mu     0.069
_exptl_absorpt_correction_type     multi-scan
_exptl_absorpt_process_details     '(ABSCOR; Rigaku, 1995)'
_exptl_absorpt_correction_T_min     0.9863
_exptl_absorpt_correction_T_max     0.9863
_exptl_special_details     ?
_diffrn_ambient_temperature     296(2)
_diffrn_radiation_type     MoK\a
_diffrn_radiation_wavelength     0.71075
_diffrn_radiation_source     'fine-focus sealed tube'
_diffrn_radiation_monochromator     graphite
_diffrn_measurement_device_type     'Rigaku R-AXIS RAPID'
_diffrn_measurement_method     \w
_diffrn_detector_area_resol_mean     10.000
_diffrn_reflns_number     33578
_diffrn_reflns_av_R_equivalents     0.0704
_diffrn_reflns_av_sigmaI/netI     0.0393
_diffrn_reflns_theta_min     3.00
_diffrn_reflns_theta_max     27.43
_diffrn_reflns_theta_full     27.43
_diffrn_measured_fraction_theta_max     0.998
_diffrn_measured_fraction_theta_full     0.998
_diffrn_reflns_limit_h_min     -14
_diffrn_reflns_limit_h_max     14
_diffrn_reflns_limit_k_min     -17
_diffrn_reflns_limit_k_max     17
_diffrn_reflns_limit_l_min     -31
_diffrn_reflns_limit_l_max     30
_diffrn_standards_number     ?
_diffrn_standards_interval_count     ?
_diffrn_standards_interval_time     ?
_diffrn_standards_decay_%     ?
_refine_special_details
;
 Refinement of F^2^ against ALL reflections.  The weighted R-factor wR and
 goodness of fit S are based on F^2^, conventional R-factors R are based
 on F, with F set to zero for negative F^2^. The threshold expression of
 F^2^ > 2sigma(F^2^) is used only for calculating R-factors(gt) etc. and is
 not relevant to the choice of reflections for refinement.  R-factors based
 on F^2^ are statistically about twice as large as those based on F, and R-
 factors based on ALL data will be even larger.
;
_reflns_number_total     4190
_reflns_number_gt     2080
_reflns_threshold_expression     I>2sigma(I)
_refine_ls_structure_factor_coef     Fsqd
_refine_ls_matrix_type     full
_refine_ls_R_factor_all     0.1245
_refine_ls_R_factor_gt     0.0611
_refine_ls_wR_factor_gt     0.1479
_refine_ls_wR_factor_ref     0.1968
_refine_ls_goodness_of_fit_ref     0.945
_refine_ls_restrained_S_all     0.945
_refine_ls_number_reflns     4190
_refine_ls_number_parameters     235
_refine_ls_number_restraints     0
_refine_ls_hydrogen_treatment     constr
_refine_ls_weighting_scheme     calc
_refine_ls_weighting_details
                 'calc w=1/[\s^2^(Fo^2^)+(0.1186P)^2^] where P=(Fo^2^+2Fc^2^)/3'
_atom_sites_solution_hydrogens     geom
_atom_sites_solution_primary     direct
_atom_sites_solution_secondary     difmap
_refine_ls_shift/su_max     0.001
_refine_ls_shift/su_mean     0.000
_refine_diff_density_max     0.157
_refine_diff_density_min     -0.254
_refine_ls_extinction_method     none
_refine_ls_extinction_coef     ?
loop_
    _atom_type_symbol
    _atom_type_description
    _atom_type_scat_dispersion_real
    _atom_type_scat_dispersion_imag
    _atom_type_scat_source
    'C' 'C' 0.0033 0.0016
                         'International Tables Vol C Tables 4.2.6.8 and 6.1.1.4'
    'H' 'H' 0.0000 0.0000
                         'International Tables Vol C Tables 4.2.6.8 and 6.1.1.4'
    'N' 'N' 0.0061 0.0033
                         'International Tables Vol C Tables 4.2.6.8 and 6.1.1.4'
_computing_data_collection     'RAPID--AUTO (Rigaku, 2006)'
_computing_cell_refinement     'RAPID--AUTO (Rigaku, 2006)'
_computing_data_reduction     'RAPID--AUTO (Rigaku, 2006)'
_computing_structure_solution     'SHELXS97 (Sheldrick, 2008)'
_computing_structure_refinement     'SHELXL97 (Sheldrick, 2008)'
_computing_molecular_graphics     'CrystalStructure (Rigaku, 2010)'
_computing_publication_material     'CrystalStructure (Rigaku, 2010)'
loop_
    _atom_site_type_symbol
    _atom_site_label
    _atom_site_fract_x
    _atom_site_fract_y
    _atom_site_fract_z
    _atom_site_U_iso_or_equiv
    _atom_site_adp_type
    _atom_site_calc_flag
    _atom_site_refinement_flags
    _atom_site_occupancy
    _atom_site_symmetry_multiplicity
    _atom_site_disorder_assembly
    _atom_site_disorder_group
    N N1 0.03605(16) 0.37399(12) 0.86987(6) 0.0588(5) Uani d . 1 1 . .
    C C1 -0.1297(2) 0.27203(18) 0.83686(9) 0.0688(6) Uani d . 1 1 . .
    H H1 -0.1143 0.2251 0.8640 0.083 Uiso calc R 1 1 . .
    C C2 -0.2224(3) 0.2562(2) 0.79886(10) 0.0830(8) Uani d . 1 1 . .
    H H2 -0.2682 0.1992 0.8013 0.100 Uiso calc R 1 1 . .
    C C3 -0.2458(2) 0.3231(2) 0.75873(9) 0.0827(8) Uani d . 1 1 . .
    H H3 -0.3079 0.3118 0.7341 0.099 Uiso calc R 1 1 . .
    C C4 -0.1772(2) 0.4100(2) 0.75384(8) 0.0682(7) Uani d . 1 1 . .
    C C5 -0.1976(3) 0.4814(3) 0.71211(10) 0.0888(9) Uani d . 1 1 . .
    H H5 -0.2569 0.4705 0.6860 0.107 Uiso calc R 1 1 . .
    C C6 -0.1321(3) 0.5650(3) 0.70969(10) 0.0947(10) Uani d . 1 1 . .
    H H6 -0.1471 0.6108 0.6819 0.114 Uiso calc R 1 1 . .
    C C7 -0.0421(3) 0.5836(2) 0.74842(11) 0.0850(8) Uani d . 1 1 . .
    H H7 0.0018 0.6416 0.7465 0.102 Uiso calc R 1 1 . .
    C C8 -0.0190(2) 0.51646(18) 0.78898(9) 0.0690(7) Uani d . 1 1 . .
    H H8 0.0406 0.5295 0.8147 0.083 Uiso calc R 1 1 . .
    C C9 -0.0839(2) 0.42754(17) 0.79262(8) 0.0582(6) Uani d . 1 1 . .
    C C10 -0.06209(19) 0.35522(16) 0.83444(8) 0.0564(5) Uani d . 1 1 . .
    C C11 0.0290(2) 0.35090(15) 0.92139(8) 0.0558(5) Uani d . 1 1 . .
    H H11 -0.0394 0.3213 0.9354 0.067 Uiso calc R 1 1 . .
    C C12 0.1286(2) 0.37159(14) 0.95689(8) 0.0562(5) Uani d . 1 1 . .
    H H12 0.1979 0.3923 0.9393 0.067 Uiso calc R 1 1 . .
    C C13 0.13445(18) 0.36485(14) 1.01268(8) 0.0522(5) Uani d . 1 1 . .
    C C14 0.03384(19) 0.33393(15) 1.04830(8) 0.0534(5) Uani d . 1 1 . .
    C C15 -0.0793(2) 0.37540(16) 1.04349(9) 0.0630(6) Uani d . 1 1 . .
    H H15 -0.0937 0.4227 1.0165 0.076 Uiso calc R 1 1 . .
    C C16 -0.1706(2) 0.3467(2) 1.07863(10) 0.0761(7) Uani d . 1 1 . .
    H H16 -0.2457 0.3750 1.0751 0.091 Uiso calc R 1 1 . .
    C C17 -0.1506(3) 0.2765(2) 1.11871(10) 0.0793(8) Uani d . 1 1 . .
    H H17 -0.2122 0.2571 1.1420 0.095 Uiso calc R 1 1 . .
    C C18 -0.0399(3) 0.23538(18) 1.12413(9) 0.0747(7) Uani d . 1 1 . .
    H H18 -0.0264 0.1881 1.1513 0.090 Uiso calc R 1 1 . .
    C C19 0.0517(2) 0.26348(16) 1.08965(8) 0.0642(6) Uani d . 1 1 . .
    H H19 0.1266 0.2351 1.0939 0.077 Uiso calc R 1 1 . .
    C C20 0.24624(19) 0.39592(14) 1.04092(8) 0.0522(5) Uani d . 1 1 . .
    C C21 0.2411(2) 0.45116(16) 1.08939(8) 0.0655(6) Uani d . 1 1 . .
    H H21 0.1676 0.4635 1.1058 0.079 Uiso calc R 1 1 . .
    C C22 0.3434(3) 0.48772(19) 1.11332(10) 0.0760(7) Uani d . 1 1 . .
    H H22 0.3385 0.5257 1.1452 0.091 Uiso calc R 1 1 . .
    C C23 0.4527(3) 0.46821(19) 1.09016(10) 0.0781(7) Uani d . 1 1 . .
    H H23 0.5216 0.4933 1.1062 0.094 Uiso calc R 1 1 . .
    C C24 0.4600(2) 0.41132(18) 1.04309(10) 0.0702(6) Uani d . 1 1 . .
    H H24 0.5340 0.3969 1.0279 0.084 Uiso calc R 1 1 . .
    C C25 0.3577(2) 0.37575(16) 1.01848(8) 0.0604(6) Uani d . 1 1 . .
    H H25 0.3634 0.3379 0.9865 0.072 Uiso calc R 1 1 . .
loop_
    _atom_site_aniso_label
    _atom_site_aniso_U_11
    _atom_site_aniso_U_22
    _atom_site_aniso_U_33
    _atom_site_aniso_U_12
    _atom_site_aniso_U_13
    _atom_site_aniso_U_23
    N1 0.0562(11) 0.0734(12) 0.0467(9) 0.0012(9) -0.0046(8) 0.0029(8)
    C1 0.0738(16) 0.0759(15) 0.0568(12) -0.0053(13) -0.0020(11) -0.0047(11)
    C2 0.0819(19) 0.0996(19) 0.0675(15) -0.0148(15) -0.0064(14) -0.0201(14)
    C3 0.0614(16) 0.127(2) 0.0593(13) 0.0046(16) -0.0104(12) -0.0266(15)
    C4 0.0574(15) 0.1024(18) 0.0447(11) 0.0215(13) -0.0033(10) -0.0105(12)
    C5 0.080(2) 0.133(3) 0.0530(13) 0.042(2) -0.0055(13) -0.0045(15)
    C6 0.108(3) 0.119(2) 0.0568(15) 0.052(2) 0.0038(15) 0.0169(16)
    C7 0.087(2) 0.0966(18) 0.0716(15) 0.0220(15) 0.0105(14) 0.0225(14)
    C8 0.0638(15) 0.0851(17) 0.0580(13) 0.0107(13) 0.0052(11) 0.0094(12)
    C9 0.0501(13) 0.0809(15) 0.0436(10) 0.0106(11) 0.0032(9) -0.0022(10)
    C10 0.0531(13) 0.0728(14) 0.0432(10) 0.0037(11) -0.0006(9) -0.0030(9)
    C11 0.0597(13) 0.0604(12) 0.0473(10) -0.0005(10) -0.0016(9) 0.0012(9)
    C12 0.0552(13) 0.0609(13) 0.0524(11) -0.0005(10) -0.0043(10) 0.0020(9)
    C13 0.0575(13) 0.0496(11) 0.0494(10) 0.0035(9) -0.0017(9) -0.0002(9)
    C14 0.0587(13) 0.0538(11) 0.0477(10) 0.0004(10) -0.0015(9) -0.0044(9)
    C15 0.0639(15) 0.0627(13) 0.0623(12) 0.0056(11) 0.0012(11) -0.0043(10)
    C16 0.0628(16) 0.0831(16) 0.0824(16) 0.0050(13) 0.0132(13) -0.0138(14)
    C17 0.083(2) 0.0854(18) 0.0691(14) -0.0109(15) 0.0213(14) -0.0095(13)
    C18 0.0897(19) 0.0763(16) 0.0580(13) -0.0081(14) 0.0090(13) 0.0040(11)
    C19 0.0681(15) 0.0682(13) 0.0563(12) -0.0009(11) -0.0006(11) 0.0054(10)
    C20 0.0568(13) 0.0519(11) 0.0480(10) -0.0005(10) -0.0030(9) 0.0045(8)
    C21 0.0706(15) 0.0692(14) 0.0568(12) -0.0008(12) -0.0029(11) -0.0056(10)
    C22 0.089(2) 0.0747(16) 0.0643(14) -0.0092(14) -0.0104(14) -0.0122(12)
    C23 0.0777(19) 0.0796(16) 0.0770(16) -0.0184(14) -0.0201(14) 0.0043(13)
    C24 0.0618(15) 0.0793(16) 0.0696(14) -0.0057(12) -0.0055(12) 0.0098(12)
    C25 0.0607(14) 0.0658(13) 0.0547(12) 0.0016(11) -0.0020(10) 0.0003(10)
_geom_special_details
;
 All esds (except the esd in the dihedral angle between two l.s. planes)
 are estimated using the full covariance matrix.  The cell esds are taken
 into account individually in the estimation of esds in distances, angles
 and torsion angles; correlations between esds in cell parameters are only
 used when they are defined by crystal symmetry.  An approximate (isotropic)
 treatment of cell esds is used for estimating esds involving l.s. planes.
;
loop_
    _geom_bond_atom_site_label_1
    _geom_bond_atom_site_label_2
    _geom_bond_site_symmetry_2
    _geom_bond_distance
    _geom_bond_publ_flag
    N1 C11 . 1.288(2) ?
    N1 C10 . 1.419(3) ?
    C1 C10 . 1.361(3) ?
    C1 C2 . 1.405(3) ?
    C1 H1 . 0.9300 ?
    C2 C3 . 1.355(4) ?
    C2 H2 . 0.9300 ?
    C3 C4 . 1.412(4) ?
    C3 H3 . 0.9300 ?
    C4 C5 . 1.417(4) ?
    C4 C9 . 1.425(3) ?
    C5 C6 . 1.353(4) ?
    C5 H5 . 0.9300 ?
    C6 C7 . 1.400(4) ?
    C6 H6 . 0.9300 ?
    C7 C8 . 1.364(3) ?
    C7 H7 . 0.9300 ?
    C8 C9 . 1.412(3) ?
    C8 H8 . 0.9300 ?
    C9 C10 . 1.430(3) ?
    C11 C12 . 1.437(3) ?
    C11 H11 . 0.9300 ?
    C12 C13 . 1.355(3) ?
    C12 H12 . 0.9300 ?
    C13 C14 . 1.481(3) ?
    C13 C20 . 1.489(3) ?
    C14 C15 . 1.394(3) ?
    C14 C19 . 1.398(3) ?
    C15 C16 . 1.387(3) ?
    C15 H15 . 0.9300 ?
    C16 C17 . 1.377(4) ?
    C16 H16 . 0.9300 ?
    C17 C18 . 1.368(4) ?
    C17 H17 . 0.9300 ?
    C18 C19 . 1.378(3) ?
    C18 H18 . 0.9300 ?
    C19 H19 . 0.9300 ?
    C20 C25 . 1.391(3) ?
    C20 C21 . 1.393(3) ?
    C21 C22 . 1.379(3) ?
    C21 H21 . 0.9300 ?
    C22 C23 . 1.373(3) ?
    C22 H22 . 0.9300 ?
    C23 C24 . 1.378(3) ?
    C23 H23 . 0.9300 ?
    C24 C25 . 1.380(3) ?
    C24 H24 . 0.9300 ?
    C25 H25 . 0.9300 ?
loop_
    _geom_angle_atom_site_label_1
    _geom_angle_atom_site_label_2
    _geom_angle_atom_site_label_3
    _geom_angle_site_symmetry_1
    _geom_angle_site_symmetry_3
    _geom_angle
    _geom_angle_publ_flag
    C11 N1 C10 . . 119.57(18) ?
    C10 C1 C2 . . 120.7(2) ?
    C10 C1 H1 . . 119.6 ?
    C2 C1 H1 . . 119.6 ?
    C3 C2 C1 . . 120.7(3) ?
    C3 C2 H2 . . 119.7 ?
    C1 C2 H2 . . 119.7 ?
    C2 C3 C4 . . 120.9(2) ?
    C2 C3 H3 . . 119.6 ?
    C4 C3 H3 . . 119.6 ?
    C3 C4 C5 . . 122.8(2) ?
    C3 C4 C9 . . 119.0(2) ?
    C5 C4 C9 . . 118.2(3) ?
    C6 C5 C4 . . 121.1(3) ?
    C6 C5 H5 . . 119.5 ?
    C4 C5 H5 . . 119.5 ?
    C5 C6 C7 . . 120.9(3) ?
    C5 C6 H6 . . 119.6 ?
    C7 C6 H6 . . 119.6 ?
    C8 C7 C6 . . 119.9(3) ?
    C8 C7 H7 . . 120.0 ?
    C6 C7 H7 . . 120.0 ?
    C7 C8 C9 . . 121.1(2) ?
    C7 C8 H8 . . 119.4 ?
    C9 C8 H8 . . 119.4 ?
    C8 C9 C4 . . 118.7(2) ?
    C8 C9 C10 . . 122.8(2) ?
    C4 C9 C10 . . 118.5(2) ?
    C1 C10 N1 . . 123.73(19) ?
    C1 C10 C9 . . 120.2(2) ?
    N1 C10 C9 . . 115.94(19) ?
    N1 C11 C12 . . 118.9(2) ?
    N1 C11 H11 . . 120.6 ?
    C12 C11 H11 . . 120.6 ?
    C13 C12 C11 . . 128.3(2) ?
    C13 C12 H12 . . 115.8 ?
    C11 C12 H12 . . 115.8 ?
    C12 C13 C14 . . 124.21(19) ?
    C12 C13 C20 . . 118.61(19) ?
    C14 C13 C20 . . 117.07(16) ?
    C15 C14 C19 . . 117.8(2) ?
    C15 C14 C13 . . 122.11(19) ?
    C19 C14 C13 . . 120.05(19) ?
    C16 C15 C14 . . 120.5(2) ?
    C16 C15 H15 . . 119.7 ?
    C14 C15 H15 . . 119.7 ?
    C17 C16 C15 . . 120.4(2) ?
    C17 C16 H16 . . 119.8 ?
    C15 C16 H16 . . 119.8 ?
    C18 C17 C16 . . 119.8(2) ?
    C18 C17 H17 . . 120.1 ?
    C16 C17 H17 . . 120.1 ?
    C17 C18 C19 . . 120.4(2) ?
    C17 C18 H18 . . 119.8 ?
    C19 C18 H18 . . 119.8 ?
    C18 C19 C14 . . 121.0(2) ?
    C18 C19 H19 . . 119.5 ?
    C14 C19 H19 . . 119.5 ?
    C25 C20 C21 . . 118.2(2) ?
    C25 C20 C13 . . 121.51(17) ?
    C21 C20 C13 . . 120.2(2) ?
    C22 C21 C20 . . 120.8(2) ?
    C22 C21 H21 . . 119.6 ?
    C20 C21 H21 . . 119.6 ?
    C23 C22 C21 . . 120.2(2) ?
    C23 C22 H22 . . 119.9 ?
    C21 C22 H22 . . 119.9 ?
    C22 C23 C24 . . 119.9(2) ?
    C22 C23 H23 . . 120.1 ?
    C24 C23 H23 . . 120.1 ?
    C23 C24 C25 . . 120.2(2) ?
    C23 C24 H24 . . 119.9 ?
    C25 C24 H24 . . 119.9 ?
    C24 C25 C20 . . 120.7(2) ?
    C24 C25 H25 . . 119.7 ?
    C20 C25 H25 . . 119.7 ?
loop_
    _geom_torsion_atom_site_label_1
    _geom_torsion_atom_site_label_2
    _geom_torsion_atom_site_label_3
    _geom_torsion_atom_site_label_4
    _geom_torsion_site_symmetry_1
    _geom_torsion_site_symmetry_2
    _geom_torsion_site_symmetry_3
    _geom_torsion_site_symmetry_4
    _geom_torsion
    _geom_torsion_publ_flag
    C10 C1 C2 C3 . . . . 0.5(4) ?
    C1 C2 C3 C4 . . . . 0.5(4) ?
    C2 C3 C4 C5 . . . . 179.2(2) ?
    C2 C3 C4 C9 . . . . -1.3(3) ?
    C3 C4 C5 C6 . . . . 178.1(2) ?
    C9 C4 C5 C6 . . . . -1.4(4) ?
    C4 C5 C6 C7 . . . . 0.0(4) ?
    C5 C6 C7 C8 . . . . 0.5(4) ?
    C6 C7 C8 C9 . . . . 0.4(4) ?
    C7 C8 C9 C4 . . . . -1.7(3) ?
    C7 C8 C9 C10 . . . . 179.8(2) ?
    C3 C4 C9 C8 . . . . -177.3(2) ?
    C5 C4 C9 C8 . . . . 2.2(3) ?
    C3 C4 C9 C10 . . . . 1.2(3) ?
    C5 C4 C9 C10 . . . . -179.31(19) ?
    C2 C1 C10 N1 . . . . -177.1(2) ?
    C2 C1 C10 C9 . . . . -0.6(3) ?
    C11 N1 C10 C1 . . . . -40.3(3) ?
    C11 N1 C10 C9 . . . . 143.1(2) ?
    C8 C9 C10 C1 . . . . 178.2(2) ?
    C4 C9 C10 C1 . . . . -0.2(3) ?
    C8 C9 C10 N1 . . . . -5.0(3) ?
    C4 C9 C10 N1 . . . . 176.55(18) ?
    C10 N1 C11 C12 . . . . -179.19(18) ?
    N1 C11 C12 C13 . . . . 171.0(2) ?
    C11 C12 C13 C14 . . . . -0.3(3) ?
    C11 C12 C13 C20 . . . . -176.53(18) ?
    C12 C13 C14 C15 . . . . -49.7(3) ?
    C20 C13 C14 C15 . . . . 126.6(2) ?
    C12 C13 C14 C19 . . . . 132.6(2) ?
    C20 C13 C14 C19 . . . . -51.1(3) ?
    C19 C14 C15 C16 . . . . -0.4(3) ?
    C13 C14 C15 C16 . . . . -178.12(19) ?
    C14 C15 C16 C17 . . . . -0.2(3) ?
    C15 C16 C17 C18 . . . . 0.4(4) ?
    C16 C17 C18 C19 . . . . -0.2(4) ?
    C17 C18 C19 C14 . . . . -0.3(4) ?
    C15 C14 C19 C18 . . . . 0.6(3) ?
    C13 C14 C19 C18 . . . . 178.42(19) ?
    C12 C13 C20 C25 . . . . -38.9(3) ?
    C14 C13 C20 C25 . . . . 144.7(2) ?
    C12 C13 C20 C21 . . . . 137.5(2) ?
    C14 C13 C20 C21 . . . . -38.9(3) ?
    C25 C20 C21 C22 . . . . 2.3(3) ?
    C13 C20 C21 C22 . . . . -174.3(2) ?
    C20 C21 C22 C23 . . . . -1.4(4) ?
    C21 C22 C23 C24 . . . . -0.5(4) ?
    C22 C23 C24 C25 . . . . 1.4(4) ?
    C23 C24 C25 C20 . . . . -0.5(3) ?
    C21 C20 C25 C24 . . . . -1.3(3) ?
    C13 C20 C25 C24 . . . . 175.22(19) ?
_iucr_refine_instructions_details
;
TITL 1305
CELL  0.71075 11.22032 13.56582 24.19457 90.000 90.000 90.000
ZERR  8 0.00073 0.00073 0.00132 0.000 0.000 0.000
LATT 1
SYMM .50-X, .50+Y,    +Z
SYMM    +X, .50-Y, .50+Z
SYMM .50-X,    -Y, .50+Z
SFAC C  H  N
UNIT 200 152 8
L.S. 100
ACTA
BOND $H
FMAP 2
PLAN 0
LIST 4
SHEL 99999.000000 0.000000
WPDB -2
CONF
SIZE 0.200 0.200 0.200
WGHT  0.098000  0.000000
FVAR  0.783670
TEMP 23.0
N1     3   0.036055  0.373987  0.869870 11.000000  0.056230  0.073400 =
           0.046680  0.002920 -0.004590  0.001250
C1     1  -0.129681  0.272026  0.836860 11.000000  0.073840  0.075910 =
           0.056810 -0.004730 -0.001970 -0.005270
AFIX 43
H1     2  -0.114314  0.225129  0.863977 11.000000 -1.200000
AFIX 0
C2     1  -0.222410  0.256188  0.798859 11.000000  0.081880  0.099580 =
           0.067540 -0.020110 -0.006430 -0.014760
AFIX 43
H2     2  -0.268168  0.199188  0.801263 11.000000 -1.200000
AFIX 0
C3     1  -0.245837  0.323150  0.758735 11.000000  0.061430  0.127280 =
           0.059290 -0.026640 -0.010360  0.004600
AFIX 43
H3     2  -0.307943  0.311771  0.734092 11.000000 -1.200000
AFIX 0
C4     1  -0.177195  0.409981  0.753843 11.000000  0.057420  0.102440 =
           0.044700 -0.010490 -0.003330  0.021540
C5     1  -0.197591  0.481355  0.712112 11.000000  0.080120  0.133460 =
           0.052960 -0.004490 -0.005470  0.042260
AFIX 43
H5     2  -0.256930  0.470510  0.685973 11.000000 -1.200000
AFIX 0
C6     1  -0.132108  0.565029  0.709691 11.000000  0.108440  0.118910 =
           0.056780  0.016930  0.003790  0.051920
AFIX 43
H6     2  -0.147067  0.610811  0.681934 11.000000 -1.200000
AFIX 0
C7     1  -0.042137  0.583582  0.748423 11.000000  0.086850  0.096590 =
           0.071650  0.022450  0.010530  0.021990
AFIX 43
H7     2   0.001785  0.641617  0.746490 11.000000 -1.200000
AFIX 0
C8     1  -0.018988  0.516465  0.788980 11.000000  0.063830  0.085130 =
           0.058020  0.009350  0.005170  0.010720
AFIX 43
H8     2   0.040591  0.529480  0.814687 11.000000 -1.200000
AFIX 0
C9     1  -0.083926  0.427538  0.792618 11.000000  0.050120  0.080920 =
           0.043560 -0.002170  0.003170  0.010640
C10    1  -0.062087  0.355222  0.834437 11.000000  0.053110  0.072760 =
           0.043240 -0.002980 -0.000570  0.003730
C11    1   0.028973  0.350898  0.921386 11.000000  0.059720  0.060390 =
           0.047290  0.001170 -0.001600 -0.000550
AFIX 43
H11    2  -0.039442  0.321334  0.935389 11.000000 -1.200000
AFIX 0
C12    1   0.128607  0.371593  0.956885 11.000000  0.055150  0.060920 =
           0.052380  0.002000 -0.004290 -0.000530
AFIX 43
H12    2   0.197936  0.392262  0.939294 11.000000 -1.200000
AFIX 0
C13    1   0.134452  0.364846  1.012675 11.000000  0.057530  0.049570 =
           0.049400 -0.000170 -0.001690  0.003540
C14    1   0.033843  0.333932  1.048296 11.000000  0.058720  0.053840 =
           0.047720 -0.004400 -0.001460  0.000380
C15    1  -0.079307  0.375404  1.043488 11.000000  0.063890  0.062720 =
           0.062340 -0.004290  0.001220  0.005640
AFIX 43
H15    2  -0.093728  0.422733  1.016497 11.000000 -1.200000
AFIX 0
C16    1  -0.170617  0.346676  1.078631 11.000000  0.062840  0.083080 =
           0.082390 -0.013850  0.013210  0.004960
AFIX 43
H16    2  -0.245736  0.374960  1.075109 11.000000 -1.200000
AFIX 0
C17    1  -0.150632  0.276500  1.118708 11.000000  0.083330  0.085370 =
           0.069090 -0.009480  0.021300 -0.010870
AFIX 43
H17    2  -0.212231  0.257117  1.142018 11.000000 -1.200000
AFIX 0
C18    1  -0.039900  0.235375  1.124133 11.000000  0.089740  0.076250 =
           0.058010  0.003990  0.008960 -0.008140
AFIX 43
H18    2  -0.026387  0.188141  1.151277 11.000000 -1.200000
AFIX 0
C19    1   0.051708  0.263479  1.089648 11.000000  0.068100  0.068240 =
           0.056300  0.005390 -0.000580 -0.000910
AFIX 43
H19    2   0.126609  0.235141  1.093945 11.000000 -1.200000
AFIX 0
C20    1   0.246241  0.395925  1.040920 11.000000  0.056770  0.051930 =
           0.048040  0.004530 -0.003040 -0.000450
C21    1   0.241069  0.451157  1.089386 11.000000  0.070580  0.069230 =
           0.056830 -0.005640 -0.002880 -0.000760
AFIX 43
H21    2   0.167639  0.463528  1.105810 11.000000 -1.200000
AFIX 0
C22    1   0.343442  0.487721  1.113318 11.000000  0.089180  0.074670 =
           0.064290 -0.012220 -0.010380 -0.009170
AFIX 43
H22    2   0.338514  0.525709  1.145234 11.000000 -1.200000
AFIX 0
C23    1   0.452678  0.468208  1.090165 11.000000  0.077700  0.079580 =
           0.076980  0.004320 -0.020060 -0.018410
AFIX 43
H23    2   0.521590  0.493332  1.106219 11.000000 -1.200000
AFIX 0
C24    1   0.459973  0.411319  1.043088 11.000000  0.061790  0.079320 =
           0.069600  0.009830 -0.005460 -0.005690
AFIX 43
H24    2   0.534048  0.396866  1.027865 11.000000 -1.200000
AFIX 0
C25    1   0.357734  0.375747  1.018475 11.000000  0.060720  0.065790 =
           0.054660  0.000330 -0.002030  0.001580
AFIX 43
H25    2   0.363421  0.337880  0.986542 11.000000 -1.200000
AFIX 0
Q1     1   0.118600  0.511300  1.087400 11.000000  0.050000      0.16
Q2     1  -0.097600  0.354600  0.939400 11.000000  0.050000      0.16
Q3     1  -0.176100  0.265100  0.927000 11.000000  0.050000      0.15
Q4     1  -0.080300  0.513600  0.981100 11.000000  0.050000      0.15
Q5     1   0.138800  0.485300  1.132400 11.000000  0.050000      0.14
Q6     1   0.178300  0.285300  0.981200 11.000000  0.050000      0.14
Q7     1  -0.155500  0.350400  0.911400 11.000000  0.050000      0.14
Q8     1   0.018300  0.452200  0.962300 11.000000  0.050000      0.13
Q9     1   0.386500  0.284200  0.990500 11.000000  0.050000      0.13
Q10    1  -0.142700  0.417300  0.969500 11.000000  0.050000      0.13
Q11    1   0.082900  0.458200  0.987200 11.000000  0.050000      0.13
Q12    1  -0.058800  0.436200  0.990300 11.000000  0.050000      0.13
Q13    1   0.044200  0.498800  1.051100 11.000000  0.050000      0.13
Q14    1   0.103800  0.529000  0.769000 11.000000  0.050000      0.13
Q15    1  -0.087600  0.453700  0.951500 11.000000  0.050000      0.13
Q16    1   0.112800  0.431700  1.110800 11.000000  0.050000      0.13
Q17    1   0.581500  0.511600  1.091200 11.000000  0.050000      0.13
Q18    1  -0.074900  0.446200  1.003300 11.000000  0.050000      0.12
Q19    1   0.162800  0.576200  0.832100 11.000000  0.050000      0.12
Q20    1   0.301100  0.443900  0.940200 11.000000  0.050000      0.12
HKLF 4
END
;
data_global
_journal_data_validation_number     ?
_journal_date_recd_electronic     2013-05-09
_journal_date_accepted     2013-05-30
_journal_name_full     'Acta Crystallographica, Section E'
_journal_year     2013
_journal_volume     69
_journal_issue      7
_journal_page_first     o1025
_journal_page_last     o1025
_journal_paper_category     QO
_journal_paper_doi     10.1107/S1600536813014888
_journal_coeditor_code     CV5411
_publ_contact_author_name     'JaeKyun Lee'
_publ_contact_author_address
;
Center for Neuro-Medicine,
Korea Institute of Science & Technology,
Hwarangro 14-gil, Seongbuk-gu, Seoul 136-791
Republic of Korea
;
_publ_contact_author_email     'j9601@kist.re.kr'
_publ_contact_author_fax     '+82-2-958-5189'
_publ_contact_author_phone     '+82-2-958-6780'
_publ_section_title
;
(<i>E</i>)-<i>N</i>-(3,3-Diphenylallylidene)naphthalen-1-amine
;
loop_
    _publ_author_name
    _publ_author_address
    'Jae Kyun Lee'
;
 Center for Neuro-Medicine, Brain Science Institute,
 Korea Institute of Science & Technology,
 Hwarangro 14-gil, Seongbuk-gu, Seoul 136-791, Republic of Korea
;
    'Kee Dal Nam'
;
 Chemical Kinomics Research Center,
 Korea Institute of Science & Technology,
 Hwarangro 14-gil, Seongbuk-gu, Seoul 136-791, Republic of Korea
;
    'Joo Hwan Cha'
;
 Advanced Analysis Center,
 Korea Institute of Science & Technology,
 Hwarangro 14-gil, Seongbuk-gu, Seoul 136-791, Republic of Korea
;
    'Yong Seo Cho'
;
 Center for Neuro-Medicine, Brain Science Institute,
 Korea Institute of Science & Technology,
 Hwarangro 14-gil, Seongbuk-gu, Seoul 136-791, Republic of Korea
;
    'Joon Kyun Lee'
;
 Korea Institute of Industrial Technology,
 143 Hanggaulro, Sangnok-gu, Ansan-si, Gyeonggi-do 426-910,
 Republic of Korea
;
