# Supplementary material for: (E)-N-(3,3-Di­phenyl­allyl­idene)naph­thal­en-1-amine
Source: Acta Crystallogr Sect E Struct Rep Online. 2013 Jun 8;69(Pt 7):o1025. doi: 10.1107/S1600536813014888 (PMC3772462; doi:10.1107/S1600536813014888)
Supplement: Supplementary file 2 [file e-69-o1025-Isup2.hkl]

# 
# h,k,l, Fc-squared, Fo-squared, sigma(Fo-squared) and status flag 
# 
data_I
_shelx_title ' 1305' 
_shelx_refln_list_code          4 
_shelx_F_calc_maximum      225.05 
_exptl_crystal_F_000      1408.00 
_reflns_d_resolution_high  0.7715 
 
loop_ 
 _symmetry_equiv_pos_as_xyz 
 'x, y, z' 
 '-x+1/2, y+1/2, z' 
 'x, -y+1/2, z+1/2' 
 '-x+1/2, -y, z+1/2' 
 '-x, -y, -z' 
 'x-1/2, -y-1/2, -z' 
 '-x, y-1/2, -z-1/2' 
 'x-1/2, y, -z-1/2' 
 
_cell_length_a    11.2203 
_cell_length_b    13.5658 
_cell_length_c    24.1946 
_cell_angle_alpha  90.000 
_cell_angle_beta   90.000 
_cell_angle_gamma  90.000 
 
_shelx_F_squared_multiplier     1.000 
 
loop_ 
 _refln_index_h 
 _refln_index_k 
 _refln_index_l 
 _refln_F_squared_calc 
 _refln_F_squared_meas 
 _refln_F_squared_sigma 
 _refln_observed_status 
   2   0   0    11809.54     9273.51     97.22 o 
   4   0   0     2204.26     1927.23     30.88 o 
   6   0   0      162.22      167.84     14.65 o 
   8   0   0       33.95       37.01     22.17 o 
  10   0   0     3285.75     3436.43    168.41 o 
  12   0   0       83.99       23.57     21.25 o 
  14   0   0       55.75       24.38     22.32 o 
   2   1   0    12114.68     9691.80     65.17 o 
   4   1   0     3518.28     3054.92     37.40 o 
   6   1   0      111.83      133.63     10.57 o 
   8   1   0      369.70      403.72     16.69 o 
  10   1   0      595.55      656.61     19.88 o 
  12   1   0       69.33       43.09     21.56 o 
  14   1   0       12.92       29.82     26.08 o 
   0   2   0      360.37      355.02      7.55 o 
   2   2   0        4.58        2.87      3.72 o 
   4   2   0      223.06      222.72      7.80 o 
   6   2   0      132.61      110.63      8.22 o 
   8   2   0       95.56      126.09     14.47 o 
  10   2   0       67.65       98.87     16.96 o 
  12   2   0       67.69       32.50     18.65 o 
  14   2   0        0.88      -13.99     13.99 o 
   2   3   0      879.13      772.59     10.97 o 
   4   3   0     1454.98     1420.72     14.54 o 
   6   3   0      461.26      439.81     12.81 o 
   8   3   0      174.33      228.08     14.95 o 
  10   3   0     1513.92     1651.16     30.59 o 
  12   3   0        2.75        3.56     12.45 o 
  14   3   0        1.03       -9.24     20.43 o 
   0   4   0     9286.10     8561.67     91.86 o 
   2   4   0     3019.23     2537.50     21.99 o 
   4   4   0      435.71      467.19      9.66 o 
   6   4   0      176.65      206.93     13.37 o 
   8   4   0       56.90       69.22     12.27 o 
  10   4   0      138.46      174.02     14.98 o 
  12   4   0        0.01       -6.31     11.71 o 
  14   4   0       13.84       -3.62     15.20 o 
   2   5   0     2650.42     2400.28     23.15 o 
   4   5   0      308.84      304.82      8.91 o 
   6   5   0      206.41      205.18     19.54 o 
   8   5   0      282.41      276.61     13.68 o 
  10   5   0      677.53      785.09     24.93 o 
  12   5   0       43.90       21.25     13.83 o 
   0   6   0      921.70      879.66     18.31 o 
   2   6   0       96.15      119.31      7.21 o 
   4   6   0      191.48      188.80      6.43 o 
   6   6   0     1135.40     1130.41     20.33 o 
   8   6   0        0.17       15.50     12.27 o 
  10   6   0        4.53       -4.52     11.51 o 
  12   6   0        0.84        5.96     15.38 o 
   2   7   0      103.93      103.07      7.18 o 
   4   7   0       91.25       75.44      8.53 o 
   6   7   0        0.04       -8.73      8.73 o 
   8   7   0        0.04       10.54     10.26 o 
  10   7   0        4.96        0.88     16.18 o 
  12   7   0        7.21        6.91     13.94 o 
   0   8   0     9270.51     8802.76    110.75 o 
   2   8   0      419.58      433.66     18.29 o 
   4   8   0      392.82      417.00     21.83 o 
   6   8   0      260.12      301.68     10.92 o 
   8   8   0        3.73        6.95     10.65 o 
  10   8   0       59.03       49.71     15.26 o 
  12   8   0       68.74       39.29     19.64 o 
   2   9   0        6.55       18.19      8.04 o 
   4   9   0       64.66       83.35     18.90 o 
   6   9   0       18.91       19.00      7.23 o 
   8   9   0      124.58      148.23     10.24 o 
  10   9   0       53.39       46.08     13.33 o 
  12   9   0       36.06       52.55     16.77 o 
   0  10   0      990.39     1072.68     27.66 o 
   2  10   0      238.86      253.29     12.28 o 
   4  10   0        2.83        2.30      7.05 o 
   6  10   0       15.17        4.76      8.38 o 
   8  10   0        0.54       -0.88      6.59 o 
  10  10   0       31.55        6.53     10.68 o 
   2  11   0       22.17       39.28      9.91 o 
   4  11   0       33.16       39.48      8.99 o 
   6  11   0        2.97       -2.69      7.25 o 
   8  11   0       38.85       28.76     11.62 o 
  10  11   0        3.98        2.62      9.90 o 
   0  12   0        0.08       -0.84      9.27 o 
   2  12   0       76.05       89.45      9.91 o 
   4  12   0      179.37      188.12     11.03 o 
   6  12   0        3.41        5.37      8.13 o 
   8  12   0      104.10      120.88     10.85 o 
  10  12   0        6.73        1.16      8.91 o 
   2  13   0       53.47       24.73     11.01 o 
   4  13   0       83.52      105.74     16.56 o 
   6  13   0       11.69       12.36      9.28 o 
   8  13   0        1.41       11.34     14.70 o 
   0  14   0       29.34       45.06     10.74 o 
   2  14   0       57.34       56.59     13.72 o 
   4  14   0      250.27      294.54     12.71 o 
   6  14   0       36.36       27.70     10.55 o 
   8  14   0        1.60        9.23     14.85 o 
   2  15   0       31.67       13.34     11.11 o 
   4  15   0       17.79       11.39      8.96 o 
   6  15   0        1.10        7.79     15.93 o 
   0  16   0        0.41        6.77     11.69 o 
   2  16   0        2.72       17.36     13.21 o 
   4  16   0       56.49       36.92     29.98 o 
   6  16   0        4.02       14.61     17.59 o 
   2  17   0        2.41       -2.50     10.58 o 
   2   1   1     6866.84     5661.65     26.41 o 
   3   1   1       29.67       25.01      4.70 o 
   4   1   1       10.71       10.44      5.00 o 
   5   1   1       69.91       80.69      6.10 o 
   6   1   1      419.72      393.32      9.12 o 
   7   1   1       84.34       87.20      7.86 o 
   8   1   1      161.80      161.79      9.05 o 
   9   1   1       84.62       89.60      9.39 o 
  10   1   1       11.07       12.20     10.34 o 
  11   1   1        0.04       16.24      8.96 o 
  12   1   1        6.14        3.22      7.87 o 
  13   1   1        2.22       -1.37      8.88 o 
  14   1   1        3.40        0.11      9.20 o 
   0   2   1     1618.36     1401.67     12.37 o 
   1   2   1    12054.75     9995.84     44.89 o 
   2   2   1       61.01       63.91      3.52 o 
   3   2   1      524.50      449.11      6.62 o 
   4   2   1      202.70      160.58      6.04 o 
   5   2   1     1147.20     1036.88     10.94 o 
   6   2   1      298.39      247.11      7.33 o 
   7   2   1      181.36      205.05      8.39 o 
   8   2   1      179.89      211.61      9.94 o 
   9   2   1     3590.17     3726.92     33.05 o 
  10   2   1        6.12        6.79      8.32 o 
  11   2   1      186.98      246.77     14.48 o 
  12   2   1        4.10       -6.94      8.97 o 
  13   2   1        9.59        1.81     10.37 o 
  14   2   1        0.80        5.24     10.40 o 
   1   3   1    37410.89    29599.23    152.18 o 
   2   3   1      328.72      296.17      6.06 o 
   3   3   1       83.79       77.19      3.69 o 
   4   3   1      668.48      629.61      6.90 o 
   5   3   1       83.10       88.48      5.62 o 
   6   3   1       60.12       64.00      5.67 o 
   7   3   1       25.64       26.92      6.62 o 
   8   3   1       55.34       76.56      8.34 o 
   9   3   1      303.33      320.70     12.47 o 
  10   3   1       20.87       26.96      9.09 o 
  11   3   1       87.36       78.46     10.93 o 
  12   3   1       70.97       37.20     11.99 o 
  13   3   1       23.60       18.47     10.48 o 
  14   3   1       10.54       -6.30     12.66 o 
   0   4   1     8001.78     6574.99     52.35 o 
   1   4   1     3771.02     3237.98     17.50 o 
   2   4   1      891.45      750.44      6.18 o 
   3   4   1     2188.61     2120.55     14.13 o 
   4   4   1     1755.52     1711.63     12.08 o 
   5   4   1       23.13       21.20      3.80 o 
   6   4   1      199.40      201.77      7.83 o 
   7   4   1       31.61       36.76      6.09 o 
   8   4   1      544.15      578.49     11.96 o 
   9   4   1       12.72       10.88      8.00 o 
  10   4   1      270.24      300.38     11.63 o 
  11   4   1       99.24       99.16     10.74 o 
  12   4   1       29.56       10.46      9.78 o 
  13   4   1        1.51        5.79      9.79 o 
  14   4   1        3.25       -0.35      9.90 o 
   1   5   1      195.23      194.76      4.47 o 
   2   5   1      715.62      688.25      8.08 o 
   3   5   1      262.03      265.90      4.20 o 
   4   5   1      296.28      250.78      5.89 o 
   5   5   1      181.27      184.93      6.77 o 
   6   5   1      310.26      343.35      8.29 o 
   7   5   1       97.02      104.95     10.03 o 
   8   5   1       14.88       19.43      6.94 o 
   9   5   1        8.33       16.52      6.78 o 
  10   5   1      207.43      245.54     10.12 o 
  11   5   1        8.43       15.40      8.41 o 
  12   5   1        2.86        5.05      8.18 o 
  13   5   1        4.51        3.48      8.72 o 
   0   6   1     1563.75     1502.06     17.49 o 
   1   6   1      939.43      898.26      8.22 o 
   2   6   1     1487.20     1531.73     13.09 o 
   3   6   1      179.54      160.92      5.73 o 
   4   6   1       56.32       61.20      3.88 o 
   5   6   1     2094.61     2129.67     17.51 o 
   6   6   1      175.66      193.01      7.73 o 
   7   6   1       61.23       71.80      8.70 o 
   8   6   1       26.12       31.64      9.47 o 
   9   6   1      729.66      818.86     16.39 o 
  10   6   1       67.20       79.55      9.87 o 
  11   6   1       46.16       34.81      9.31 o 
  12   6   1       14.20       16.59     10.14 o 
  13   6   1       11.85       24.47     13.29 o 
   1   7   1     3175.45     3029.17     19.86 o 
   2   7   1     2259.94     2269.82     17.68 o 
   3   7   1     1160.29     1133.15     10.87 o 
   4   7   1      112.53      124.80      4.79 o 
   5   7   1       11.30        5.89      3.82 o 
   6   7   1        6.69        4.39      5.71 o 
   7   7   1        2.97        2.72      5.83 o 
   8   7   1       24.37       27.39      9.02 o 
   9   7   1        3.37        5.47      7.80 o 
  10   7   1        3.25        5.80      9.42 o 
  11   7   1       25.69       23.03      9.89 o 
  12   7   1        0.32        4.53      9.41 o 
  13   7   1       35.46       54.44     13.68 o 
   0   8   1       95.70      108.98     12.10 o 
   1   8   1      133.22      132.54      5.25 o 
   2   8   1       14.04       17.00      5.21 o 
   3   8   1      293.83      275.87      7.38 o 
   4   8   1       95.62      114.66      6.32 o 
   5   8   1      125.54      141.19      6.07 o 
   6   8   1      205.68      213.36      7.75 o 
   7   8   1        0.90       -3.87      5.25 o 
   8   8   1        8.25        8.70      6.29 o 
   9   8   1       88.11       94.69     10.13 o 
  10   8   1       10.17        3.31      7.98 o 
  11   8   1       45.10       37.02     10.26 o 
  12   8   1       17.97       38.58     13.14 o 
   1   9   1       29.11       29.96      4.77 o 
   2   9   1       86.01       81.15      6.67 o 
   3   9   1       57.03       59.53      8.33 o 
   4   9   1       15.63       18.04      5.61 o 
   5   9   1      204.44      220.57      7.73 o 
   6   9   1       42.27       48.27      5.94 o 
   7   9   1        2.57        5.05      4.77 o 
   8   9   1        5.17        4.37      4.86 o 
   9   9   1       14.05        6.14      5.88 o 
  10   9   1        5.37        9.34      8.45 o 
  11   9   1        1.65        4.86      9.13 o 
  12   9   1       31.55       36.30     13.43 o 
   0  10   1        0.56        2.97      6.75 o 
   1  10   1      354.31      384.53      8.62 o 
   2  10   1       32.10       44.23      6.84 o 
   3  10   1       68.68       88.07      7.96 o 
   4  10   1        7.17       14.25      5.14 o 
   5  10   1       66.17       67.86      6.56 o 
   6  10   1        1.15        2.71      5.06 o 
   7  10   1        0.01       -6.54      6.54 o 
   8  10   1        0.51       -3.72      5.80 o 
   9  10   1       97.85      104.21     11.99 o 
  10  10   1        0.14        4.13      6.98 o 
  11  10   1        0.54        8.23      7.46 o 
   1  11   1      660.79      714.81     10.68 o 
   2  11   1       14.52       28.39      6.64 o 
   3  11   1       96.67      100.07      7.58 o 
   4  11   1        0.32        2.01      4.45 o 
   5  11   1       31.57       22.09      6.08 o 
   6  11   1       10.74        8.34      4.84 o 
   7  11   1       11.95        8.90      6.15 o 
   8  11   1       18.94        8.44      5.88 o 
   9  11   1        3.15        9.73      6.89 o 
  10  11   1        0.01        7.37      8.08 o 
  11  11   1       18.20        3.93      7.38 o 
   0  12   1      152.59      167.03     10.94 o 
   1  12   1       90.83      105.29      6.35 o 
   2  12   1      246.91      284.47      9.87 o 
   3  12   1       38.20       42.60      7.13 o 
   4  12   1       16.22       15.01      5.30 o 
   5  12   1        8.19        6.34      4.66 o 
   6  12   1        7.28        5.82      5.77 o 
   7  12   1        9.00       10.13      6.21 o 
   8  12   1        1.17        1.06      5.66 o 
   9  12   1        2.34        9.60      7.45 o 
  10  12   1        2.83       -0.61      6.55 o 
   1  13   1       57.83       54.22      6.45 o 
   2  13   1      121.61      149.16      8.98 o 
   3  13   1        0.06        8.76      6.99 o 
   4  13   1      165.38      204.35      8.06 o 
   5  13   1        3.68       12.44      5.62 o 
   6  13   1       13.13        2.89      5.70 o 
   7  13   1       11.09       15.56      7.63 o 
   8  13   1        0.75       10.15      8.36 o 
   9  13   1        6.72       22.97      9.90 o 
   0  14   1        5.42        9.62      7.03 o 
   1  14   1       33.60       19.85      6.10 o 
   2  14   1       69.52       71.69      8.31 o 
   3  14   1       27.28       28.30      7.25 o 
   4  14   1        6.60        6.54      5.83 o 
   5  14   1      237.66      297.28      9.18 o 
   6  14   1        6.56        5.97      5.92 o 
   7  14   1       51.15       48.76      9.94 o 
   8  14   1        0.85        4.72      8.62 o 
   1  15   1       14.70        8.25      5.41 o 
   2  15   1        2.02        4.80      6.47 o 
   3  15   1        0.08       -6.54      6.54 o 
   4  15   1        0.13        0.01      4.93 o 
   5  15   1       17.49        5.33      7.98 o 
   6  15   1        5.22       19.99      7.46 o 
   7  15   1        0.22       13.84     11.53 o 
   0  16   1        1.66        0.38      7.35 o 
   1  16   1        1.40        3.07      5.96 o 
   2  16   1        0.00        5.67      6.86 o 
   3  16   1       11.93        7.54      8.34 o 
   4  16   1        1.01        0.73      6.04 o 
   5  16   1       73.91       71.27     21.49 o 
   1  17   1        2.95        4.85      7.51 o 
   2  17   1        0.20        7.80      8.60 o 
   3  17   1        5.65        1.91      8.02 o 
   2   0   2     5900.44     4834.47     38.89 o 
   3   0   2       12.45       11.08      7.36 o 
   4   0   2     2657.14     2409.33     26.44 o 
   5   0   2     2705.29     2589.32     30.64 o 
   6   0   2       29.46       17.78      9.59 o 
   7   0   2      889.11      843.83     18.90 o 
   8   0   2      411.60      394.85     23.83 o 
   9   0   2       24.39       19.14     11.64 o 
  10   0   2      582.63      677.97     28.67 o 
  11   0   2      169.61      189.92     16.63 o 
  12   0   2       93.17       47.43     24.36 o 
  13   0   2       17.15        6.56     14.00 o 
  14   0   2        0.18      -19.27     23.04 o 
   2   1   2     2123.25     1764.14     11.38 o 
   3   1   2      192.99      143.34      7.31 o 
   4   1   2       15.17        9.47      5.20 o 
   5   1   2      317.12      332.20      7.72 o 
   6   1   2      160.50      186.17      7.70 o 
   7   1   2        0.91        1.77      5.59 o 
   8   1   2       39.11       45.78      8.63 o 
   9   1   2      152.23      176.63     11.34 o 
  10   1   2      179.95      182.44     10.42 o 
  11   1   2       33.95       44.12     10.57 o 
  12   1   2        3.25        3.88      8.43 o 
  13   1   2        9.85        3.67      9.09 o 
  14   1   2        2.84        9.13      9.36 o 
   0   2   2     4256.00     3567.52     55.91 o 
   1   2   2     1907.17     1505.08     10.32 o 
   2   2   2     8269.35     6946.54     33.90 o 
   3   2   2       68.52       56.67      4.32 o 
   4   2   2      828.80      759.45      8.29 o 
   5   2   2       12.25       10.50      4.59 o 
   6   2   2     1537.72     1565.73     15.08 o 
   7   2   2      487.86      450.96     10.44 o 
   8   2   2      337.99      321.64     10.33 o 
   9   2   2      133.06      141.11     11.02 o 
  10   2   2       67.78       76.69      9.91 o 
  11   2   2       45.06       42.18      9.46 o 
  12   2   2        0.34        1.39      8.27 o 
  13   2   2       44.74        6.37     10.39 o 
  14   2   2        0.00       -2.85     12.76 o 
   1   3   2    24885.41    20778.83     99.90 o 
   2   3   2     1243.11     1021.13      8.55 o 
   3   3   2     3636.25     3183.50     17.39 o 
   4   3   2     2472.71     2281.84     14.54 o 
   5   3   2        0.00       -2.39      3.95 o 
   6   3   2      247.15      257.34      7.36 o 
   7   3   2        3.54        0.97      5.37 o 
   8   3   2      242.15      215.34      9.98 o 
   9   3   2      644.61      718.83     14.59 o 
  10   3   2      129.89      176.32     10.26 o 
  11   3   2       95.98       90.09     11.29 o 
  12   3   2       12.29       -1.01      8.24 o 
  13   3   2       33.74       15.46     10.26 o 
  14   3   2        2.46        5.83     12.49 o 
   0   4   2    35174.85    29828.85    233.07 o 
   1   4   2     4213.18     3677.92     20.29 o 
   2   4   2      758.31      649.45      6.24 o 
   3   4   2     1661.08     1511.89     11.44 o 
   4   4   2      268.17      254.80      5.51 o 
   5   4   2        6.06        5.06      4.51 o 
   6   4   2      199.10      218.26      6.92 o 
   7   4   2      150.06      164.02      8.07 o 
   8   4   2      809.27      811.07     17.92 o 
   9   4   2      136.63      157.33     10.00 o 
  10   4   2       36.62       36.18      8.50 o 
  11   4   2       30.11       31.67      9.69 o 
  12   4   2       33.07       32.94     10.03 o 
  13   4   2        1.84        3.27      9.35 o 
  14   4   2        6.96       -1.05      8.48 o 
   1   5   2     2188.48     1946.49     12.32 o 
   2   5   2       10.45       13.16      3.19 o 
   3   5   2     2657.40     2531.85     14.83 o 
   4   5   2     1546.46     1530.20     12.54 o 
   5   5   2      288.92      284.44      7.22 o 
   6   5   2        0.22       -0.38      4.75 o 
   7   5   2       28.86       26.67      7.91 o 
   8   5   2      631.84      672.23     13.89 o 
   9   5   2       21.95       30.87      7.31 o 
  10   5   2      298.31      310.23     11.35 o 
  11   5   2       78.34       82.56      9.30 o 
  12   5   2        2.98       16.98      9.01 o 
  13   5   2        6.94        3.12      9.97 o 
   0   6   2     1517.67     1441.58     18.52 o 
   1   6   2      316.43      296.81      4.85 o 
   2   6   2      262.10      249.38      6.05 o 
   3   6   2      326.90      306.91      5.48 o 
   4   6   2     1888.84     1982.93     13.83 o 
   5   6   2       83.42       80.81      6.54 o 
   6   6   2      292.09      316.26      8.31 o 
   7   6   2       55.25       51.17      7.46 o 
   8   6   2       29.58       29.09      9.21 o 
   9   6   2        6.05       -6.50      6.95 o 
  10   6   2       19.80       15.30      7.65 o 
  11   6   2        2.24       13.82      8.25 o 
  12   6   2        6.72        6.55      9.12 o 
  13   6   2        8.02       13.03     10.08 o 
   1   7   2       15.59       13.30      3.71 o 
   2   7   2       92.83       99.09      5.06 o 
   3   7   2      155.98      148.32      4.77 o 
   4   7   2      676.21      680.04      8.22 o 
   5   7   2      204.71      227.40      6.54 o 
   6   7   2       97.45      107.09      6.96 o 
   7   7   2       31.67       31.67      8.49 o 
   8   7   2        1.93        2.83      7.30 o 
   9   7   2      127.06      163.55     12.96 o 
  10   7   2        0.86        4.61      7.93 o 
  11   7   2        0.03        8.65      9.45 o 
  12   7   2        0.21       -9.81      9.81 o 
  13   7   2        5.27        7.22     11.23 o 
   0   8   2     3173.80     3215.37     33.41 o 
   1   8   2        8.62        7.53      4.08 o 
   2   8   2       38.65       31.17      5.24 o 
   3   8   2       72.13       81.66      5.67 o 
   4   8   2     1557.95     1599.58     13.68 o 
   5   8   2      496.24      511.56      8.08 o 
   6   8   2       83.44       95.22      6.06 o 
   7   8   2       29.76       23.71      5.65 o 
   8   8   2      143.19      164.96      9.02 o 
   9   8   2       10.10       11.81      8.87 o 
  10   8   2       97.97      103.98     19.21 o 
  11   8   2       12.14       11.84      9.71 o 
  12   8   2        7.96        9.02     10.10 o 
   1   9   2       45.13       51.20      5.26 o 
   2   9   2      162.52      180.67      7.52 o 
   3   9   2       17.62       22.51      4.69 o 
   4   9   2       69.41       81.14      6.08 o 
   5   9   2        4.65       -0.88      5.70 o 
   6   9   2       23.01       25.58      5.63 o 
   7   9   2       13.10       11.68      4.75 o 
   8   9   2        5.77        6.40      5.11 o 
   9   9   2        2.42        5.80      6.88 o 
  10   9   2      182.96      214.35     16.60 o 
  11   9   2       30.26       36.99     10.80 o 
  12   9   2        6.74        8.33     10.44 o 
   0  10   2      165.04      166.19     10.84 o 
   1  10   2        1.55       -2.40      5.06 o 
   2  10   2      103.03      127.71      8.03 o 
   3  10   2        0.01        5.54      7.12 o 
   4  10   2       20.15       22.45      5.21 o 
   5  10   2       95.85      118.31      9.73 o 
   6  10   2      204.65      213.27      7.68 o 
   7  10   2       32.15       24.54      6.31 o 
   8  10   2        1.77       -3.12      6.18 o 
   9  10   2       22.33        4.64      5.93 o 
  10  10   2        5.70        8.28      7.52 o 
  11  10   2        3.03        8.39      7.13 o 
   1  11   2       51.62       59.58      7.54 o 
   2  11   2       72.62       72.36      7.77 o 
   3  11   2        1.70        5.25      6.07 o 
   4  11   2      230.13      250.79      8.39 o 
   5  11   2        6.39       14.34      5.10 o 
   6  11   2       74.18       88.87      6.73 o 
   7  11   2       17.82       14.53      6.45 o 
   8  11   2        9.30        3.57      5.74 o 
   9  11   2       36.38       23.36      7.04 o 
  10  11   2        0.08        0.36      7.23 o 
  11  11   2       11.84        3.75      7.21 o 
   0  12   2      503.05      559.54     13.43 o 
   1  12   2       15.06       13.32      5.56 o 
   2  12   2       70.50       83.38      7.33 o 
   3  12   2      118.78      132.54      8.42 o 
   4  12   2      200.44      247.11      7.32 o 
   5  12   2       13.30        8.20      5.61 o 
   6  12   2       10.22       10.68      5.20 o 
   7  12   2       18.50       14.13      6.04 o 
   8  12   2       29.72       27.82      8.14 o 
   9  12   2        0.46        1.78      6.64 o 
  10  12   2        0.28        3.33      9.98 o 
   1  13   2       77.35       71.81      6.34 o 
   2  13   2        7.72       -1.78      5.99 o 
   3  13   2       82.37       95.80      8.86 o 
   4  13   2       27.27       24.30      5.66 o 
   5  13   2        2.65        2.79      4.67 o 
   6  13   2       21.04       10.50      5.53 o 
   7  13   2        0.36        4.35      6.20 o 
   8  13   2        9.73       10.92      9.88 o 
   9  13   2        0.64       -4.11      8.39 o 
   0  14   2       15.84       10.42      6.72 o 
   1  14   2       20.79       19.49      5.83 o 
   2  14   2        9.85       23.76      8.20 o 
   3  14   2        8.08       14.74      6.02 o 
   4  14   2       18.27       20.73      5.39 o 
   5  14   2       11.77       11.26      6.61 o 
   6  14   2       35.90       22.67     10.62 o 
   7  14   2        2.31        0.10      8.89 o 
   8  14   2        3.36       13.93      9.31 o 
   1  15   2       18.99       10.66      5.61 o 
   2  15   2        7.46        3.67      6.36 o 
   3  15   2        8.70        4.21      5.47 o 
   4  15   2        0.14        0.81      6.42 o 
   5  15   2        5.74        3.42      7.14 o 
   6  15   2        5.30       11.54     10.51 o 
   7  15   2       10.05        6.24      8.95 o 
   0  16   2        4.28       14.34      9.13 o 
   1  16   2        0.12        7.39      5.70 o 
   2  16   2        1.36       -0.30      7.33 o 
   3  16   2       16.19       13.74      8.25 o 
   4  16   2       56.72       24.36      8.56 o 
   5  16   2       13.44        5.04     10.57 o 
   1  17   2        7.13        8.98      8.64 o 
   2  17   2        1.64        8.44      7.08 o 
   3  17   2        2.30        5.25      8.99 o 
   1   1   3     1113.17      948.72      5.95 o 
   2   1   3    50645.52    37041.22    303.96 o 
   3   1   3     9611.90     8361.31     45.92 o 
   4   1   3      574.50      505.61      7.99 o 
   5   1   3       70.56       61.32      5.66 o 
   6   1   3     1380.59     1394.12     14.37 o 
   7   1   3      106.59      124.53      8.56 o 
   8   1   3     1103.85     1098.30     16.50 o 
   9   1   3       62.35       56.48      8.98 o 
  10   1   3        6.58        8.07      8.01 o 
  11   1   3        0.08       -7.58      7.58 o 
  12   1   3       27.64       25.62     10.46 o 
  13   1   3        1.19       -3.90      9.36 o 
  14   1   3        0.81        0.82      8.49 o 
   0   2   3    23626.50    18687.51    491.23 o 
   1   2   3    18332.72    14884.84     71.87 o 
   2   2   3    18880.21    15822.70     72.18 o 
   3   2   3     3365.31     2916.12     17.33 o 
   4   2   3      112.17      128.97      4.95 o 
   5   2   3     1218.15     1225.69     11.82 o 
   6   2   3      813.76      794.43      9.99 o 
   7   2   3      338.68      335.39      9.00 o 
   8   2   3      116.05      129.99      9.95 o 
   9   2   3      583.96      653.86     13.62 o 
  10   2   3       93.95       97.12      9.25 o 
  11   2   3       42.11       49.93      9.71 o 
  12   2   3      299.13      366.81     16.33 o 
  13   2   3       46.24       36.36     12.57 o 
  14   2   3        9.00       -1.05     11.18 o 
   1   3   3       10.85       11.97      4.28 o 
   2   3   3       67.23       65.92      3.69 o 
   3   3   3     2113.43     1880.73     11.96 o 
   4   3   3      446.08      420.14      5.88 o 
   5   3   3       51.50       62.59      5.75 o 
   6   3   3      202.48      256.97      7.43 o 
   7   3   3       46.70       49.30      6.81 o 
   8   3   3       25.85       26.61      6.98 o 
   9   3   3      211.83      224.36     10.54 o 
  10   3   3        0.14        0.32      6.85 o 
  11   3   3        8.21       15.14      8.77 o 
  12   3   3        0.01        1.33      8.45 o 
  13   3   3        1.34        6.31      9.80 o 
  14   3   3        6.78       -5.39     13.23 o 
   0   4   3      648.19      543.74      7.87 o 
   1   4   3      184.80      148.52      3.63 o 
   2   4   3        6.31        3.68      2.29 o 
   3   4   3       18.85       13.92      3.01 o 
   4   4   3      357.99      328.45      6.08 o 
   5   4   3      104.17      116.78      5.74 o 
   6   4   3      221.48      247.15      9.54 o 
   7   4   3       11.48       10.60      5.97 o 
   8   4   3       39.60       38.10      8.91 o 
   9   4   3       44.12       53.42      8.57 o 
  10   4   3        6.31        9.63      9.05 o 
  11   4   3        2.48        0.63      7.37 o 
  12   4   3        2.19        3.48      7.93 o 
  13   4   3       10.35        8.08      9.42 o 
  14   4   3        0.24        1.78     10.33 o 
   1   5   3      434.82      424.21      5.31 o 
   2   5   3     1706.46     1693.15     11.07 o 
   3   5   3      935.33      856.36      8.54 o 
   4   5   3     2714.69     2701.90     18.46 o 
   5   5   3      437.13      429.05      9.16 o 
   6   5   3      330.20      344.02     10.04 o 
   7   5   3      107.11      128.19     10.50 o 
   8   5   3       48.53       64.57      8.63 o 
   9   5   3      187.45      213.04     11.48 o 
  10   5   3        1.64        3.98      7.29 o 
  11   5   3        0.49       -3.64      8.52 o 
  12   5   3       11.12       10.45      9.08 o 
  13   5   3       10.22       10.05     11.04 o 
   0   6   3     3101.67     2857.03     25.60 o 
   1   6   3     1156.15     1069.92      8.68 o 
   2   6   3       42.99       36.58      4.33 o 
   3   6   3       30.05       17.80      3.17 o 
   4   6   3      450.34      449.16      7.30 o 
   5   6   3       68.02       83.50      5.36 o 
   6   6   3       15.00       21.21      5.62 o 
   7   6   3       17.39       16.29      7.00 o 
   8   6   3        5.75        2.46      7.82 o 
   9   6   3      127.89      146.28      9.05 o 
  10   6   3       62.10       81.41     14.13 o 
  11   6   3        0.16       -1.07      6.54 o 
  12   6   3       39.72       46.47     11.06 o 
  13   6   3       20.41       25.64     10.82 o 
   1   7   3      175.37      191.08      5.62 o 
   2   7   3      161.50      123.68      6.11 o 
   3   7   3     1609.78     1645.15     13.95 o 
   4   7   3        0.25       -3.05      3.44 o 
   5   7   3      110.27      112.93      5.11 o 
   6   7   3      180.98      191.79      8.22 o 
   7   7   3       44.86       47.29      8.79 o 
   8   7   3       74.46       90.19      9.04 o 
   9   7   3       15.37       20.22      8.73 o 
  10   7   3       15.26        6.66      8.90 o 
  11   7   3        0.70       -7.30      8.88 o 
  12   7   3        3.48      -10.37     10.37 o 
  13   7   3        0.32       -2.15     10.29 o 
   0   8   3       10.02        7.83      5.90 o 
   1   8   3      530.89      540.68      9.28 o 
   2   8   3       73.00       90.16      5.08 o 
   3   8   3      260.84      290.52      7.16 o 
   4   8   3        0.00       -4.55      4.55 o 
   5   8   3       31.89       28.13      4.95 o 
   6   8   3        9.50       12.11      4.51 o 
   7   8   3       70.04       74.52      6.81 o 
   8   8   3        4.89       -1.28      5.92 o 
   9   8   3        8.11       12.16      7.37 o 
  10   8   3        2.34       12.09      9.53 o 
  11   8   3        0.41       -6.78      8.47 o 
  12   8   3        7.88       23.03     11.28 o 
   1   9   3      152.99      170.35      6.59 o 
   2   9   3      206.72      211.47      7.98 o 
   3   9   3        7.10        9.83      4.19 o 
   4   9   3       60.76       66.69      7.56 o 
   5   9   3       44.96       44.79      5.54 o 
   6   9   3        0.10        3.03      5.03 o 
   7   9   3      173.20      186.48      7.15 o 
   8   9   3        8.76        2.13      5.37 o 
   9   9   3        0.36       -0.74      7.12 o 
  10   9   3        8.33        8.03      7.92 o 
  11   9   3       42.88       35.22     10.66 o 
  12   9   3        2.93       12.07     11.34 o 
   0  10   3        7.60        9.04      9.56 o 
   1  10   3      116.73      140.97      6.17 o 
   2  10   3       85.97       99.00      8.45 o 
   3  10   3       60.91       58.73      6.74 o 
   4  10   3      126.02      142.15      8.27 o 
   5  10   3      951.39     1014.86     12.60 o 
   6  10   3       32.47       42.98      5.26 o 
   7  10   3      177.19      199.31      8.29 o 
   8  10   3       18.49       14.42      6.82 o 
   9  10   3       65.02       51.04      8.00 o 
  10  10   3        6.45       -3.20      6.33 o 
  11  10   3        7.17       11.70      8.16 o 
   1  11   3        0.46       -3.00      4.28 o 
   2  11   3        1.61        1.14      4.76 o 
   3  11   3        1.41        3.46      4.72 o 
   4  11   3        0.22        2.74      4.14 o 
   5  11   3       11.79       12.69      4.93 o 
   6  11   3       36.28       33.67      5.56 o 
   7  11   3        2.47        8.95      6.18 o 
   8  11   3        1.16        3.68      5.57 o 
   9  11   3        9.73        4.31      7.25 o 
  10  11   3       10.10        4.34      7.51 o 
  11  11   3        0.49       24.36     16.10 o 
   0  12   3       52.43       58.36      7.94 o 
   1  12   3       97.47      113.46      5.99 o 
   2  12   3        0.13        2.90      5.82 o 
   3  12   3      226.82      256.51      8.00 o 
   4  12   3       26.44       23.22      5.50 o 
   5  12   3       78.61       99.38      6.70 o 
   6  12   3        0.48        1.36      3.95 o 
   7  12   3        0.18       -1.01      4.61 o 
   8  12   3        1.10        2.53      5.46 o 
   9  12   3        0.55      -13.59     13.59 o 
  10  12   3        2.82      -10.18     12.21 o 
   1  13   3        9.03        3.24      4.46 o 
   2  13   3        9.58       11.64      6.83 o 
   3  13   3       10.78        8.89      5.52 o 
   4  13   3       74.48       85.82      6.34 o 
   5  13   3       38.39       39.28      5.39 o 
   6  13   3        3.60       11.02      5.56 o 
   7  13   3       16.22        7.31      8.24 o 
   8  13   3        0.18       -6.69     10.28 o 
   9  13   3        0.04        3.36     10.46 o 
   0  14   3       61.17       53.85     12.80 o 
   1  14   3        2.54        1.11      4.62 o 
   2  14   3        1.10        5.96      7.25 o 
   3  14   3        0.86        2.69      5.90 o 
   4  14   3       14.71       17.99      4.75 o 
   5  14   3       95.99      101.78     17.02 o 
   6  14   3       18.07        8.68      7.51 o 
   7  14   3        0.14        0.27      7.37 o 
   8  14   3        8.27       -7.75     11.21 o 
   1  15   3        0.14       -1.74      5.07 o 
   2  15   3       36.71       21.88      7.25 o 
   3  15   3       67.61       59.46     11.88 o 
   4  15   3       39.59       28.10      7.61 o 
   5  15   3       16.95        9.73      8.95 o 
   6  15   3        2.63       -0.65      6.76 o 
   7  15   3       20.55       28.89      9.46 o 
   0  16   3       49.44       20.72     11.59 o 
   1  16   3        1.00        3.26      5.84 o 
   2  16   3        1.83       -2.18      7.16 o 
   3  16   3       23.74       10.08      7.84 o 
   4  16   3       60.57       22.24      8.55 o 
   5  16   3        0.11        6.98      7.66 o 
   1  17   3        2.17       12.65     10.05 o 
   2  17   3        2.41        3.64      7.20 o 
   3  17   3        8.01        2.52      7.83 o 
   0   0   4     3246.29     2662.24     19.58 o 
   1   0   4       12.29        9.77      3.29 o 
   2   0   4     8976.66     7683.46     55.54 o 
   3   0   4     2473.20     2181.07     20.28 o 
   4   0   4      113.98      131.57      9.32 o 
   5   0   4     1048.74     1011.52     18.76 o 
   6   0   4      280.83      252.10     12.82 o 
   7   0   4      244.43      219.61     14.72 o 
   8   0   4      543.08      548.71     20.63 o 
   9   0   4      644.56      601.64     19.05 o 
  10   0   4      126.01      120.11     14.34 o 
  11   0   4        0.01        3.28     12.06 o 
  12   0   4       26.85       11.12     11.71 o 
  13   0   4        7.00       -3.33     12.85 o 
  14   0   4        0.78        7.45     12.82 o 
   1   1   4     9817.79     8358.96     39.21 o 
   2   1   4     3142.18     2539.78     16.63 o 
   3   1   4     2482.03     2163.63     15.16 o 
   4   1   4       40.80       41.83      4.77 o 
   5   1   4      276.67      248.74      7.21 o 
   6   1   4      881.23      861.62     12.34 o 
   7   1   4      681.54      659.07     12.04 o 
   8   1   4      161.57      185.04     10.10 o 
   9   1   4       72.53       63.31     10.79 o 
  10   1   4       26.57       19.97      7.87 o 
  11   1   4        0.61        2.70      7.50 o 
  12   1   4       12.82        0.95      8.05 o 
  13   1   4       20.88        9.98      9.70 o 
  14   1   4        9.95       12.32     13.38 o 
   0   2   4    14067.28    11572.31     85.60 o 
   1   2   4    21370.47    17369.25     92.48 o 
   2   2   4     8197.40     6979.13     36.24 o 
   3   2   4     3430.98     3102.11     19.70 o 
   4   2   4      547.92      444.57      6.20 o 
   5   2   4       70.18       72.40      5.11 o 
   6   2   4      378.80      368.97      8.40 o 
   7   2   4      117.10      132.95      7.58 o 
   8   2   4      161.18      175.46      8.82 o 
   9   2   4       83.23       99.75     10.54 o 
  10   2   4        0.07       -2.64      6.43 o 
  11   2   4       10.17        6.90      8.25 o 
  12   2   4       20.07       12.90     10.93 o 
  13   2   4        8.11        6.78      9.26 o 
  14   2   4        0.00       -3.57     11.18 o 
   1   3   4     2113.70     1690.67     13.83 o 
   2   3   4     3562.66     3145.14     15.61 o 
   3   3   4      305.78      293.68      4.59 o 
   4   3   4      291.25      261.37      5.30 o 
   5   3   4     1225.63     1208.14     11.34 o 
   6   3   4       64.78       69.84      5.74 o 
   7   3   4      213.23      214.80      8.35 o 
   8   3   4       66.42       68.43      8.35 o 
   9   3   4        1.29        0.27      6.11 o 
  10   3   4       20.68       20.65      7.52 o 
  11   3   4      231.92      304.16     12.97 o 
  12   3   4       15.85       11.08     10.03 o 
  13   3   4       63.86       29.45     13.97 o 
  14   3   4       13.40       13.31     10.26 o 
   0   4   4    37094.75    31422.30    245.90 o 
   1   4   4      761.77      661.63      8.28 o 
   2   4   4      279.10      284.71      3.33 o 
   3   4   4     2888.64     2661.68     15.94 o 
   4   4   4     4644.92     4587.16     25.79 o 
   5   4   4       48.62       57.83      4.62 o 
   6   4   4       38.25       43.16      6.33 o 
   7   4   4      306.37      316.59     10.00 o 
   8   4   4      310.20      332.69     10.69 o 
   9   4   4      424.23      408.58     12.36 o 
  10   4   4      323.52      374.44     12.06 o 
  11   4   4       45.30       43.63     11.15 o 
  12   4   4        0.44        4.54      7.97 o 
  13   4   4        4.59        4.48      9.44 o 
  14   4   4        3.45       12.55     14.31 o 
   1   5   4       33.62       36.94      3.77 o 
   2   5   4      227.51      177.74      5.59 o 
   3   5   4     1201.24     1225.36     11.75 o 
   4   5   4      564.00      595.24      7.94 o 
   5   5   4      284.85      304.27      6.94 o 
   6   5   4       33.35       38.97      6.05 o 
   7   5   4      103.56      106.20      8.09 o 
   8   5   4      372.49      399.45     11.94 o 
   9   5   4      247.61      263.42     12.50 o 
  10   5   4       61.78       57.94      9.17 o 
  11   5   4       40.35       52.84      9.86 o 
  12   5   4        5.01        7.26      9.09 o 
  13   5   4        3.10        8.47      9.83 o 
   0   6   4      301.73      294.34      8.18 o 
   1   6   4       12.17       10.88      3.05 o 
   2   6   4       22.28       24.02      2.48 o 
   3   6   4       37.34       26.79      3.36 o 
   4   6   4       76.92       99.94      4.31 o 
   5   6   4      313.74      329.58      8.76 o 
   6   6   4       27.43       31.19      6.27 o 
   7   6   4       55.01       58.06      6.53 o 
   8   6   4      250.29      272.33     12.20 o 
   9   6   4      185.88      203.41     11.64 o 
  10   6   4        0.26        3.84      7.43 o 
  11   6   4       11.14       10.82      9.19 o 
  12   6   4       21.76        5.63      8.98 o 
  13   6   4        3.67       -0.65      9.57 o 
   1   7   4      461.18      454.24      6.81 o 
   2   7   4      278.01      265.29     10.10 o 
   3   7   4       86.38       81.89      5.74 o 
   4   7   4      107.48      100.11      4.60 o 
   5   7   4        1.75       -1.21      3.56 o 
   6   7   4      208.48      206.53      7.30 o 
   7   7   4      208.33      233.64     10.92 o 
   8   7   4      133.36      139.38      8.80 o 
   9   7   4       18.65       32.44      9.91 o 
  10   7   4       36.08       36.76      8.97 o 
  11   7   4        0.88        0.45      8.68 o 
  12   7   4        3.74       -4.06     10.15 o 
  13   7   4        1.76        6.96     12.40 o 
   0   8   4      617.38      632.91     12.99 o 
   1   8   4      289.14      273.35      5.90 o 
   2   8   4      929.01      977.49     11.78 o 
   3   8   4      137.29      148.67      5.54 o 
   4   8   4      177.91      194.79      7.98 o 
   5   8   4       98.99      118.24      6.74 o 
   6   8   4        7.42        4.48      4.16 o 
   7   8   4        0.96        4.37      5.02 o 
   8   8   4      192.23      198.70     10.43 o 
   9   8   4       60.50       73.99     10.64 o 
  10   8   4       41.38       51.88     11.23 o 
  11   8   4       30.04        7.46      9.43 o 
  12   8   4        0.18       -6.32      9.18 o 
   1   9   4        3.97        1.06      3.92 o 
   2   9   4      293.75      310.92      8.81 o 
   3   9   4        4.01       -0.23      4.09 o 
   4   9   4       20.80       23.45      5.56 o 
   5   9   4        0.16        6.37      5.05 o 
   6   9   4      131.98      142.49      7.73 o 
   7   9   4      126.24      141.17      6.42 o 
   8   9   4       15.57       16.41      5.87 o 
   9   9   4       66.13       82.34     13.60 o 
  10   9   4        9.31        2.02      7.13 o 
  11   9   4        3.79        0.23      8.76 o 
  12   9   4        1.83        0.13      9.90 o 
   0  10   4      704.42      716.81     14.79 o 
   1  10   4      132.39      130.66      5.89 o 
   2  10   4       59.96       65.71      6.64 o 
   3  10   4        0.09        3.88      4.59 o 
   4  10   4      405.84      440.90      8.88 o 
   5  10   4        5.23        4.29      4.50 o 
   6  10   4       29.07       33.09      6.03 o 
   7  10   4        3.94        1.11      5.71 o 
   8  10   4       21.73       18.01      7.25 o 
   9  10   4        3.54       -3.48      5.85 o 
  10  10   4       11.92       13.72      6.76 o 
  11  10   4        4.57       -0.63      6.80 o 
   1  11   4      480.45      505.30      9.18 o 
   2  11   4        3.93        1.63      4.56 o 
   3  11   4       26.69       29.42      5.79 o 
   4  11   4       12.74       13.32      4.65 o 
   5  11   4        5.18        6.37      5.02 o 
   6  11   4        9.14        3.39      6.02 o 
   7  11   4        0.14       -1.87      4.20 o 
   8  11   4        1.33        7.09      6.07 o 
   9  11   4        0.79        2.86      6.24 o 
  10  11   4        0.19        8.16      6.66 o 
  11  11   4        4.04        5.76     12.59 o 
   0  12   4       22.14       17.07      7.47 o 
   1  12   4        5.59       12.82      4.53 o 
   2  12   4       35.59       56.58      9.73 o 
   3  12   4      171.20      209.06      7.88 o 
   4  12   4      280.32      339.04      8.77 o 
   5  12   4        5.03        7.56      5.39 o 
   6  12   4        4.98       -0.16      4.98 o 
   7  12   4        9.43        7.68      5.71 o 
   8  12   4       16.43       15.08      7.07 o 
   9  12   4        0.28        1.07      8.35 o 
  10  12   4        0.26        7.91     11.91 o 
   1  13   4       22.98       30.44      5.51 o 
   2  13   4        5.45       -1.90      5.23 o 
   3  13   4        0.42        3.77      4.99 o 
   4  13   4       55.05       53.42      5.66 o 
   5  13   4        4.47        2.17      4.75 o 
   6  13   4       41.69       27.70      8.82 o 
   7  13   4        4.97        0.69      7.95 o 
   8  13   4        2.82       -1.55      8.28 o 
   9  13   4        5.86       11.21     12.36 o 
   0  14   4        0.35       -2.14      6.56 o 
   1  14   4       57.94       33.66     10.07 o 
   2  14   4       18.58       11.55      7.58 o 
   3  14   4       20.76       12.81      5.88 o 
   4  14   4       30.99       27.58      9.19 o 
   5  14   4       91.09       74.81     12.74 o 
   6  14   4        0.80       -4.52      8.01 o 
   7  14   4        4.39        8.69      7.80 o 
   8  14   4        0.01       12.89     10.02 o 
   1  15   4        9.03        4.94      5.07 o 
   2  15   4       42.42       33.95      9.15 o 
   3  15   4       34.95       32.50      9.44 o 
   4  15   4        0.73       -0.57      6.89 o 
   5  15   4       17.36        8.12      8.70 o 
   6  15   4        0.00       -4.21      7.74 o 
   7  15   4        4.89       24.06     11.90 o 
   0  16   4       17.33        8.05     12.19 o 
   1  16   4        1.41        1.77      5.45 o 
   2  16   4        0.92        2.74      6.45 o 
   3  16   4        0.93        5.28      7.68 o 
   4  16   4       51.23       26.86      8.60 o 
   5  16   4       24.96       24.80     10.49 o 
   1  17   4        1.62        9.90      9.97 o 
   2  17   4        0.61       10.50     10.94 o 
   3  17   4        1.52       11.19      8.00 o 
   1   1   5     2697.55     2354.86     16.69 o 
   2   1   5        4.47       11.24      3.83 o 
   3   1   5     2979.10     2667.53     17.10 o 
   4   1   5      999.39      907.30      9.96 o 
   5   1   5     1017.94      980.29     11.66 o 
   6   1   5      480.02      490.32      9.99 o 
   7   1   5       25.23       28.82      7.45 o 
   8   1   5       58.35       51.17      9.33 o 
   9   1   5        4.19        9.49      9.73 o 
  10   1   5        8.66        7.96      7.26 o 
  11   1   5       22.18       14.72      8.44 o 
  12   1   5       24.43        6.84      9.64 o 
  13   1   5       16.12       12.79     10.60 o 
  14   1   5       10.99        0.81     10.52 o 
   0   2   5    31896.18    25843.99    198.05 o 
   1   2   5       89.14       87.95      3.15 o 
   2   2   5    16440.02    14479.25     74.01 o 
   3   2   5     2620.32     2501.68     15.91 o 
   4   2   5     1948.75     1962.77     13.84 o 
   5   2   5     6442.44     6517.44     37.69 o 
   6   2   5      418.76      426.19      8.56 o 
   7   2   5       41.86       59.91      6.77 o 
   8   2   5      181.23      185.46      9.28 o 
   9   2   5       46.69       43.68      8.80 o 
  10   2   5      421.65      429.88     15.35 o 
  11   2   5        0.65        5.86      8.05 o 
  12   2   5       18.95       22.06     11.60 o 
  13   2   5       18.54       -1.65      7.55 o 
  14   2   5        2.14        9.05     13.54 o 
   1   3   5     8288.50     7234.47     42.01 o 
   2   3   5     5287.54     4615.73     27.08 o 
   3   3   5     2207.67     2093.73     13.52 o 
   4   3   5      158.31      180.88      4.76 o 
   5   3   5      611.85      569.95      7.89 o 
   6   3   5      216.62      221.98      7.46 o 
   7   3   5      388.94      385.69      9.71 o 
   8   3   5        8.61        9.50      6.63 o 
   9   3   5      227.70      251.77     12.04 o 
  10   3   5       88.47       93.20      9.10 o 
  11   3   5        0.06       -1.47      7.48 o 
  12   3   5       11.34        1.85      9.85 o 
  13   3   5        0.00       -7.42      9.02 o 
  14   3   5        0.52        0.39      9.72 o 
   0   4   5      826.81      698.07     12.01 o 
   1   4   5     4228.67     3780.00     25.31 o 
   2   4   5      217.03      204.29      7.30 o 
   3   4   5      659.95      582.12      6.46 o 
   4   4   5     1651.15     1522.76     12.36 o 
   5   4   5      689.48      717.85      9.21 o 
   6   4   5      622.44      690.47     10.84 o 
   7   4   5       67.14       86.84      7.09 o 
   8   4   5      313.80      331.07     11.76 o 
   9   4   5        5.62        4.11      7.68 o 
  10   4   5      100.25      106.19      9.70 o 
  11   4   5       69.71       89.69     12.27 o 
  12   4   5        0.06       -8.07      9.00 o 
  13   4   5        1.87        3.03     10.33 o 
   1   5   5     1349.92     1205.08     12.12 o 
   2   5   5      371.93      319.25      6.02 o 
   3   5   5      810.69      816.11      8.38 o 
   4   5   5       42.62       62.61      3.37 o 
   5   5   5      143.06      145.78      5.59 o 
   6   5   5       28.79       26.06      5.84 o 
   7   5   5      245.23      217.98      8.21 o 
   8   5   5        0.01        9.83      7.15 o 
   9   5   5        0.83       -1.87      5.99 o 
  10   5   5        3.55        0.49      7.11 o 
  11   5   5       64.56       61.32      9.49 o 
  12   5   5       11.43       -5.44      8.96 o 
  13   5   5        2.45        4.57      8.99 o 
   0   6   5     2282.93     2417.41     23.84 o 
   1   6   5     2953.64     2914.01     23.18 o 
   2   6   5        1.55       -0.17      1.45 o 
   3   6   5      122.86      133.65      4.02 o 
   4   6   5      102.87      113.92      5.57 o 
   5   6   5      149.59      154.71      5.49 o 
   6   6   5      193.50      191.54      9.48 o 
   7   6   5      264.62      302.25     10.16 o 
   8   6   5       68.02       76.76      7.28 o 
   9   6   5      233.10      269.41     10.21 o 
  10   6   5       63.41       53.07      8.52 o 
  11   6   5       87.42       80.71     15.74 o 
  12   6   5       38.23       36.09     11.84 o 
  13   6   5       12.56       15.77     10.37 o 
   1   7   5       33.70       30.32      3.18 o 
   2   7   5      861.23      907.34      8.63 o 
   3   7   5       88.68       85.22      5.59 o 
   4   7   5        0.51       -0.43      3.48 o 
   5   7   5       69.60       67.95      5.05 o 
   6   7   5       31.33       39.07      5.52 o 
   7   7   5       83.07       85.52      8.62 o 
   8   7   5       26.40       27.06      7.29 o 
   9   7   5        0.10       -1.44      7.31 o 
  10   7   5      110.36      116.72     21.82 o 
  11   7   5       55.70       35.36     13.13 o 
  12   7   5       18.74       26.39     10.47 o 
  13   7   5        0.85       14.73     13.22 o 
   0   8   5       82.93       79.03      8.25 o 
   1   8   5       11.83       14.59      3.94 o 
   2   8   5       28.22       22.04      3.30 o 
   3   8   5       36.44       38.95      4.75 o 
   4   8   5      203.72      208.22      7.32 o 
   5   8   5       71.69       90.20      6.15 o 
   6   8   5      138.88      161.85      8.73 o 
   7   8   5       12.14       17.74      6.08 o 
   8   8   5      164.66      180.62      8.07 o 
   9   8   5       48.68       46.43      9.27 o 
  10   8   5       22.94       25.00      9.22 o 
  11   8   5       25.62       22.21     12.03 o 
  12   8   5       10.99        9.34      9.68 o 
   1   9   5       12.63       17.39      3.50 o 
   2   9   5      129.30      139.14      6.29 o 
   3   9   5       56.43       64.79      5.14 o 
   4   9   5      134.77      141.52      6.32 o 
   5   9   5       35.54       40.77      4.99 o 
   6   9   5       67.29       70.48      6.45 o 
   7   9   5       36.99       39.46      5.49 o 
   8   9   5        0.85        6.20      5.19 o 
   9   9   5       26.61       25.61      8.39 o 
  10   9   5       21.74       14.27      7.58 o 
  11   9   5        2.54        9.53      9.38 o 
  12   9   5        5.98        7.90      9.79 o 
   0  10   5      253.88      267.57     11.09 o 
   1  10   5      104.89      118.54      6.68 o 
   2  10   5        0.00       -5.22      5.22 o 
   3  10   5        5.36        1.41      4.01 o 
   4  10   5        2.01        5.03      5.66 o 
   5  10   5      411.50      495.76      8.90 o 
   6  10   5       54.61       56.97      4.84 o 
   7  10   5      152.71      154.57      6.61 o 
   8  10   5        0.02       -1.02      5.40 o 
   9  10   5        0.25       -1.61      5.48 o 
  10  10   5        5.50        0.08      5.51 o 
  11  10   5        1.73        4.10      7.19 o 
   1  11   5       10.83       12.72      4.95 o 
   2  11   5      358.19      372.73     10.49 o 
   3  11   5        2.97        4.62      4.06 o 
   4  11   5       13.36       18.43      5.23 o 
   5  11   5       51.38       44.41      4.82 o 
   6  11   5        0.12        2.77      3.47 o 
   7  11   5        0.83        8.55      5.23 o 
   8  11   5        6.79       16.42      6.36 o 
   9  11   5        7.62        9.73      7.14 o 
  10  11   5        0.11       15.36     10.85 o 
  11  11   5        0.18       10.51     13.36 o 
   0  12   5       23.97       18.44      6.95 o 
   1  12   5       10.77       11.66      4.11 o 
   2  12   5        0.43        6.18      4.43 o 
   3  12   5        9.48       10.78      3.61 o 
   4  12   5       88.89       90.18      6.09 o 
   5  12   5      358.72      389.97     14.41 o 
   6  12   5        5.14        1.67      4.17 o 
   7  12   5        2.68        4.17      5.38 o 
   8  12   5       31.66       17.30      8.66 o 
   9  12   5        3.12        4.29      9.85 o 
  10  12   5        0.24       19.59     16.36 o 
   1  13   5        0.82        2.33      6.07 o 
   2  13   5       12.67       14.80      6.38 o 
   3  13   5       11.35       11.81      4.07 o 
   4  13   5        0.39       -0.04      4.08 o 
   5  13   5        6.28        3.31      3.25 o 
   6  13   5       13.79       19.25      7.99 o 
   7  13   5        1.47       -8.09      9.76 o 
   8  13   5        0.20       -1.39      7.69 o 
   9  13   5        5.55       29.89     12.95 o 
   0  14   5       14.32       19.37      8.93 o 
   1  14   5        6.23        8.75      5.03 o 
   2  14   5       37.16       30.22      5.85 o 
   3  14   5       57.88       37.90      9.54 o 
   4  14   5       10.70        7.16      7.32 o 
   5  14   5       11.42        9.05      8.41 o 
   6  14   5        0.00       -0.39      7.11 o 
   7  14   5        0.59       -2.58      8.92 o 
   8  14   5        2.84        2.32      8.31 o 
   1  15   5        2.80       -3.08      5.29 o 
   2  15   5        7.86        0.59      8.52 o 
   3  15   5       14.40        5.53      7.35 o 
   4  15   5        0.39        1.51      8.21 o 
   5  15   5        6.11        0.68      6.91 o 
   6  15   5        1.06        1.77      7.31 o 
   7  15   5        0.23       15.73     10.62 o 
   0  16   5       27.22       20.51     15.88 o 
   1  16   5        5.42        0.49      5.84 o 
   2  16   5        0.46       -4.12      6.16 o 
   3  16   5        0.31       -2.36      7.30 o 
   4  16   5        9.12        1.09      7.42 o 
   5  16   5        0.65       -6.37      7.99 o 
   1  17   5        1.67       12.09     10.18 o 
   2  17   5        0.57       -7.29     12.18 o 
   0   0   6    28550.47    21876.88    165.07 o 
   1   0   6      552.57      450.87      7.51 o 
   2   0   6        3.48        8.02      5.64 o 
   3   0   6       30.07       46.67      6.52 o 
   4   0   6    12384.26    11707.84     88.18 o 
   5   0   6    11487.30    11325.20     90.69 o 
   6   0   6      117.81      131.97     11.57 o 
   7   0   6      739.24      722.28     19.06 o 
   8   0   6      492.63      523.27     20.81 o 
   9   0   6     1355.19     1451.16     28.91 o 
  10   0   6      118.57      102.12     13.36 o 
  11   0   6        8.28       14.83     14.11 o 
  12   0   6       60.14       43.66     30.93 o 
  13   0   6       65.35       37.88     20.61 o 
  14   0   6      164.03      217.47     61.99 o 
   1   1   6     1942.78     1599.04     10.12 o 
   2   1   6     2283.93     1929.05     13.57 o 
   3   1   6     3057.67     2861.08     18.55 o 
   4   1   6     5015.60     4709.52     29.16 o 
   5   1   6        2.12        1.41      4.48 o 
   6   1   6      328.23      358.09      9.46 o 
   7   1   6       62.44       42.90      8.21 o 
   8   1   6       24.91       24.16      8.11 o 
   9   1   6        4.40        3.58      7.74 o 
  10   1   6      143.98      183.91     11.20 o 
  11   1   6       37.61       33.65      9.09 o 
  12   1   6       21.13       13.38     10.04 o 
  13   1   6        4.57        5.97      9.75 o 
  14   1   6        9.34       -8.99     10.85 o 
   0   2   6     4466.17     3801.30     27.95 o 
   1   2   6    14953.42    12759.12     61.45 o 
   2   2   6      251.99      203.30      3.93 o 
   3   2   6      895.98      815.24      7.08 o 
   4   2   6      147.57      124.70      4.23 o 
   5   2   6      320.61      280.94      6.38 o 
   6   2   6        0.66        1.29      4.39 o 
   7   2   6      171.92      164.23      8.28 o 
   8   2   6       39.37       50.80      7.87 o 
   9   2   6       44.70       42.85      9.31 o 
  10   2   6        4.27        2.00      7.39 o 
  11   2   6        4.00       11.88      8.01 o 
  12   2   6        6.07        0.49      7.95 o 
  13   2   6       19.18        9.74     10.63 o 
  14   2   6        1.07        1.86     12.44 o 
   1   3   6      289.10      234.12      4.30 o 
   2   3   6     2196.18     2054.97     11.67 o 
   3   3   6      668.45      663.34      7.06 o 
   4   3   6      356.31      356.04      5.65 o 
   5   3   6     1608.86     1549.01     13.68 o 
   6   3   6       30.52       24.87      6.15 o 
   7   3   6      203.14      220.93      8.20 o 
   8   3   6       30.26       33.04      7.60 o 
   9   3   6        4.87        1.62      6.45 o 
  10   3   6        4.86        3.55      7.23 o 
  11   3   6       16.87       20.72      8.71 o 
  12   3   6        3.15       -3.67      8.69 o 
  13   3   6        1.68        7.78      9.18 o 
  14   3   6        6.40        9.47     11.16 o 
   0   4   6      716.98      677.64      8.02 o 
   1   4   6      521.03      484.51      7.54 o 
   2   4   6     1058.16      943.38      8.54 o 
   3   4   6      162.14      145.06      3.95 o 
   4   4   6      636.12      614.29      7.90 o 
   5   4   6       19.41       27.26      4.55 o 
   6   4   6      237.65      217.83      7.65 o 
   7   4   6      246.69      268.36     10.98 o 
   8   4   6       20.59       31.22      8.24 o 
   9   4   6      110.98      102.41     10.07 o 
  10   4   6      194.71      218.43     13.01 o 
  11   4   6       14.38       21.94      9.62 o 
  12   4   6       15.74        6.17      9.64 o 
  13   4   6        3.05      -11.34     11.34 o 
   1   5   6     5451.54     5178.65     34.28 o 
   2   5   6      381.19      398.22      6.33 o 
   3   5   6      253.43      251.26      8.39 o 
   4   5   6      589.04      587.03      6.21 o 
   5   5   6        0.19       -1.29      3.33 o 
   6   5   6      191.39      216.89      8.14 o 
   7   5   6      318.34      293.93      9.08 o 
   8   5   6       86.68       97.61      8.27 o 
   9   5   6       96.77      108.54     11.92 o 
  10   5   6        9.59        8.61      7.89 o 
  11   5   6       19.51       17.40      8.90 o 
  12   5   6        5.52       12.82     10.96 o 
  13   5   6        0.03       11.73     10.87 o 
   0   6   6       59.69       54.37      4.13 o 
   1   6   6     2545.67     2448.42     19.75 o 
   2   6   6      321.46      313.84      7.24 o 
   3   6   6      143.50      109.24      5.53 o 
   4   6   6       47.53       53.84      4.46 o 
   5   6   6       13.76        7.94      4.42 o 
   6   6   6       33.69       38.25      4.99 o 
   7   6   6        2.76       -3.97      4.99 o 
   8   6   6      201.44      212.64     10.23 o 
   9   6   6       68.50       64.68      9.68 o 
  10   6   6        4.90        2.84      6.55 o 
  11   6   6       50.19       39.12     10.15 o 
  12   6   6        1.91       -2.14      7.76 o 
  13   6   6        0.57       13.11     10.60 o 
   1   7   6     1570.52     1594.43     11.62 o 
   2   7   6      397.43      381.30      8.52 o 
   3   7   6        7.87        6.55      4.67 o 
   4   7   6      115.39      101.55      5.20 o 
   5   7   6      287.01      289.31      8.05 o 
   6   7   6        2.71        6.15      6.37 o 
   7   7   6       24.33       23.44      7.05 o 
   8   7   6       20.65       24.41      7.35 o 
   9   7   6        5.47        8.13      8.28 o 
  10   7   6        8.79        9.60      7.66 o 
  11   7   6       31.60       27.89      9.26 o 
  12   7   6       11.57       18.82     11.29 o 
  13   7   6       13.82       25.01     11.82 o 
   0   8   6     1182.50     1199.79     14.02 o 
   1   8   6       11.46       14.68      3.06 o 
   2   8   6      294.81      305.73      9.02 o 
   3   8   6      277.59      288.30      9.01 o 
   4   8   6       12.51       11.64      3.38 o 
   5   8   6       54.58       63.83      4.14 o 
   6   8   6       27.00       24.28      5.15 o 
   7   8   6       17.97        9.77      6.18 o 
   8   8   6      123.84      158.89     11.81 o 
   9   8   6      286.50      314.79     13.65 o 
  10   8   6       64.49       67.55     13.16 o 
  11   8   6       15.84        9.59      9.83 o 
  12   8   6        0.32       20.56     17.23 o 
   1   9   6      832.35      856.42      9.59 o 
   2   9   6        2.40       -0.53      2.72 o 
   3   9   6      137.20      149.86      8.60 o 
   4   9   6        8.11        4.34      2.85 o 
   5   9   6        0.61        7.53      4.26 o 
   6   9   6       53.21       60.62      5.91 o 
   7   9   6       18.53       24.52      5.33 o 
   8   9   6        0.43        7.25      5.60 o 
   9   9   6        9.74        6.72      7.25 o 
  10   9   6        2.25        0.35      6.55 o 
  11   9   6       15.84       11.68      8.67 o 
  12   9   6        0.01       21.64     10.82 o 
   0  10   6       18.41       21.08      6.21 o 
   1  10   6       34.57       48.20      4.24 o 
   2  10   6        7.28       14.74      3.60 o 
   3  10   6       43.51       60.51      9.72 o 
   4  10   6      189.51      194.21      9.80 o 
   5  10   6       45.17       58.81      6.23 o 
   6  10   6        0.20       -2.11      3.37 o 
   7  10   6       27.16       22.88      5.75 o 
   8  10   6        5.30       -2.87      4.58 o 
   9  10   6       44.91       35.89      9.83 o 
  10  10   6        5.79       10.83      6.95 o 
  11  10   6        2.62       25.18     10.55 o 
   1  11   6      281.17      293.34      8.94 o 
   2  11   6       46.61       54.48      4.03 o 
   3  11   6       17.60        6.57      7.92 o 
   4  11   6      249.46      286.97     11.31 o 
   5  11   6        0.82       -3.31      3.31 o 
   6  11   6      137.30      134.49      8.66 o 
   7  11   6       79.44       77.84      8.29 o 
   8  11   6        2.39       -4.93      4.93 o 
   9  11   6        0.25       -0.97      9.59 o 
  10  11   6        3.40       24.87     11.94 o 
  11  11   6        0.54        7.39     39.06 o 
   0  12   6      280.39      290.91     13.95 o 
   1  12   6       32.26       30.41      5.04 o 
   2  12   6       25.84       24.64      3.84 o 
   3  12   6       59.00       63.23      8.82 o 
   4  12   6       53.01       49.97      8.32 o 
   5  12   6      159.22      203.92     10.10 o 
   6  12   6       65.28       51.92      7.23 o 
   7  12   6        0.76       10.50      9.18 o 
   8  12   6        1.13       -6.69      9.43 o 
   9  12   6        0.54       16.47     13.45 o 
  10  12   6       14.16       25.53     13.76 o 
   1  13   6       15.49       15.43      5.43 o 
   2  13   6        0.45       -0.04      3.10 o 
   3  13   6       23.29       19.80      8.57 o 
   4  13   6        1.81       -1.40      6.37 o 
   5  13   6        3.28        5.98      6.82 o 
   6  13   6        5.97       -5.35      8.08 o 
   7  13   6       34.97       37.61      9.32 o 
   8  13   6        0.62       -8.71      8.71 o 
   9  13   6        0.35        7.95     12.69 o 
   0  14   6       23.03       20.35      7.90 o 
   1  14   6       23.46       15.01      5.42 o 
   2  14   6        0.18       -1.24      4.04 o 
   3  14   6       28.26       20.50      8.04 o 
   4  14   6        0.95       -7.23      8.02 o 
   5  14   6       10.04        0.41      7.42 o 
   6  14   6       16.32       10.54      9.14 o 
   7  14   6        0.90       -7.32      7.97 o 
   8  14   6        0.03       -0.18      7.22 o 
   1  15   6        0.50        2.32      6.54 o 
   2  15   6        3.37        6.89      7.03 o 
   3  15   6       22.58       17.17      7.46 o 
   4  15   6       42.02       24.06      9.63 o 
   5  15   6        4.94        3.67      8.33 o 
   6  15   6        8.28        6.80      7.98 o 
   7  15   6        8.31        3.91      8.31 o 
   0  16   6       35.05       25.68     17.86 o 
   1  16   6        6.83        5.76      9.28 o 
   2  16   6        1.61        2.14      8.13 o 
   3  16   6        1.09        0.05      6.73 o 
   4  16   6        0.01        9.44     10.68 o 
   5  16   6        0.01        2.69      7.50 o 
   1  17   6        0.00        6.27      9.34 o 
   2  17   6        2.91       -0.39     10.03 o 
   1   1   7      480.58      416.95      4.60 o 
   2   1   7        9.05        6.34      3.68 o 
   3   1   7      182.63      161.36      4.82 o 
   4   1   7       50.31       58.40      5.39 o 
   5   1   7       79.50       92.43      6.05 o 
   6   1   7        0.13       -0.33      5.62 o 
   7   1   7       35.64       38.65      7.07 o 
   8   1   7       56.06       50.54      8.49 o 
   9   1   7       20.92       18.40      8.45 o 
  10   1   7        0.00        1.81      7.28 o 
  11   1   7       91.75      100.24     12.26 o 
  12   1   7        2.14        9.72      9.97 o 
  13   1   7       45.05       24.22     10.70 o 
  14   1   7        0.43       14.12     12.88 o 
   0   2   7     8027.27     7153.76     49.79 o 
   1   2   7     2538.84     2268.90     14.77 o 
   2   2   7      136.78      145.11      4.02 o 
   3   2   7     1190.56     1145.78      9.13 o 
   4   2   7     1600.00     1610.55     13.52 o 
   5   2   7     2057.64     2206.10     19.60 o 
   6   2   7        0.14        0.06      4.40 o 
   7   2   7       70.44      117.21      7.56 o 
   8   2   7       39.32       46.16      7.57 o 
   9   2   7       13.61       15.25      8.07 o 
  10   2   7       46.74       43.88      9.83 o 
  11   2   7       37.50       32.57      8.46 o 
  12   2   7       10.86        7.38      8.69 o 
  13   2   7        0.60       -2.00      8.77 o 
  14   2   7       43.95       20.34     13.03 o 
   1   3   7      641.19      529.45      6.23 o 
   2   3   7       42.58       34.85      2.92 o 
   3   3   7      519.49      428.03      5.38 o 
   4   3   7      245.76      266.82      5.92 o 
   5   3   7      539.57      491.73      7.64 o 
   6   3   7      372.94      413.36      9.15 o 
   7   3   7       27.86       43.99      7.05 o 
   8   3   7       92.46      107.85      8.66 o 
   9   3   7       46.64       61.22      8.18 o 
  10   3   7       22.45       22.93      7.91 o 
  11   3   7        2.34        7.58      8.21 o 
  12   3   7        1.35        3.34      9.20 o 
  13   3   7       12.35        3.85      9.82 o 
   0   4   7      119.68      108.47      4.74 o 
   1   4   7      206.82      184.14      5.67 o 
   2   4   7       26.52       23.42      3.10 o 
   3   4   7     3045.74     2920.84     19.02 o 
   4   4   7     1580.43     1483.61     11.61 o 
   5   4   7      258.30      247.31      5.97 o 
   6   4   7      392.57      417.29      9.43 o 
   7   4   7        0.05       -4.24      5.43 o 
   8   4   7       34.76       44.56      8.65 o 
   9   4   7       29.06       43.09      8.38 o 
  10   4   7        2.71        8.67      8.42 o 
  11   4   7        0.05       -2.33      9.84 o 
  12   4   7        3.65       17.13      9.60 o 
  13   4   7        3.24        8.60      9.89 o 
   1   5   7      805.75      761.37     14.89 o 
   2   5   7     5780.33     5478.42     36.96 o 
   3   5   7     2168.40     2129.88     17.25 o 
   4   5   7      125.35      131.55      5.65 o 
   5   5   7      202.21      194.54      5.86 o 
   6   5   7        8.63        5.68      4.39 o 
   7   5   7       40.65       45.19      6.24 o 
   8   5   7      352.46      365.75     11.80 o 
   9   5   7        0.33       18.03      7.29 o 
  10   5   7        3.34       18.12      7.46 o 
  11   5   7       37.21       42.26      9.58 o 
  12   5   7        0.09        9.99     11.19 o 
  13   5   7       12.20       14.67     10.59 o 
   0   6   7     6730.39     6868.71     50.89 o 
   1   6   7     1426.29     1345.56     13.38 o 
   2   6   7       62.97       69.38      6.14 o 
   3   6   7       30.87       36.01      5.41 o 
   4   6   7        0.07        0.27      3.08 o 
   5   6   7       26.40       27.73      4.57 o 
   6   6   7       18.21       24.10      5.49 o 
   7   6   7       49.51       48.24      6.33 o 
   8   6   7        2.03        2.20      6.05 o 
   9   6   7       79.94       94.97      9.06 o 
  10   6   7      105.76       79.47     10.54 o 
  11   6   7        5.66       11.03     10.34 o 
  12   6   7        4.40        1.31      8.32 o 
  13   6   7        3.22        4.94      9.59 o 
   1   7   7       96.47       90.29      7.07 o 
   2   7   7      106.86      127.13      7.06 o 
   3   7   7      112.62       97.69      6.63 o 
   4   7   7      506.21      534.36     10.08 o 
   5   7   7       59.12       46.82      3.58 o 
   6   7   7     1460.54     1587.98     16.95 o 
   7   7   7      562.41      607.96     10.98 o 
   8   7   7      340.73      345.47     10.23 o 
   9   7   7        2.43       -3.42      6.55 o 
  10   7   7        0.99        9.16      6.98 o 
  11   7   7        2.71       -6.24      8.34 o 
  12   7   7        0.65        5.62      9.16 o 
   0   8   7      265.96      217.54      8.86 o 
   1   8   7        0.33        2.32      3.21 o 
   2   8   7      228.17      243.35      8.18 o 
   3   8   7       41.76       35.51      7.78 o 
   4   8   7       80.76       89.26      7.65 o 
   5   8   7     1026.31     1056.60     12.84 o 
   6   8   7       46.70       50.05      5.58 o 
   7   8   7       25.00       21.38      6.50 o 
   8   8   7       56.65       75.54      7.82 o 
   9   8   7        0.36       10.75      7.83 o 
  10   8   7       11.80        9.44      8.79 o 
  11   8   7       43.83       38.27     12.45 o 
  12   8   7       13.37       21.04     11.50 o 
   1   9   7       21.76       20.75      2.65 o 
   2   9   7       68.14       63.60      7.48 o 
   3   9   7        4.50        2.56      6.65 o 
   4   9   7      487.05      521.84     13.41 o 
   5   9   7        8.31        7.15      2.74 o 
   6   9   7      153.87      155.54      5.97 o 
   7   9   7        0.02       -2.65      4.40 o 
   8   9   7       20.48       15.75      5.51 o 
   9   9   7        3.77       -0.26      6.17 o 
  10   9   7        0.08        2.72      7.68 o 
  11   9   7        3.99       25.99      9.80 o 
  12   9   7        7.49       10.38      9.87 o 
   0  10   7      198.02      182.39      6.55 o 
   1  10   7       24.42       21.21      4.64 o 
   2  10   7       33.51       33.60      7.39 o 
   3  10   7        2.52        7.78      7.12 o 
   4  10   7       17.24       26.02      7.81 o 
   5  10   7        0.28       -5.93      5.93 o 
   6  10   7       28.17       31.24      4.14 o 
   7  10   7       19.44       24.19      5.62 o 
   8  10   7        6.54       10.75      6.24 o 
   9  10   7       31.76       19.82      7.83 o 
  10  10   7       22.90       18.89     11.65 o 
  11  10   7        0.12       11.31     11.87 o 
   1  11   7       25.90       29.76      6.59 o 
   2  11   7       10.39        2.12      5.49 o 
   3  11   7        8.67        3.35      6.20 o 
   4  11   7        1.72       -4.60      7.42 o 
   5  11   7        6.26        2.74      6.94 o 
   6  11   7       11.69       13.83      8.91 o 
   7  11   7       21.19       19.69      6.24 o 
   8  11   7       41.52       53.01     14.31 o 
   9  11   7        0.05       -3.07      8.73 o 
  10  11   7        0.51       14.09     12.12 o 
   0  12   7      221.44      240.27     10.41 o 
   1  12   7       22.56       18.31      4.25 o 
   2  12   7       55.95       56.58      7.42 o 
   3  12   7        0.16       -6.91      6.91 o 
   4  12   7       24.19       26.71      8.99 o 
   5  12   7        4.78        2.21      6.23 o 
   6  12   7       62.16       70.92     11.91 o 
   7  12   7        0.13        3.57      7.80 o 
   8  12   7        2.01       13.63      9.94 o 
   9  12   7        1.33        4.11     11.02 o 
  10  12   7       13.14       15.36     14.44 o 
   1  13   7       63.05       60.83      7.33 o 
   2  13   7       85.56       89.12     13.12 o 
   3  13   7      101.98      141.52      9.39 o 
   4  13   7       17.20       11.70      8.54 o 
   5  13   7       42.55       44.23      7.93 o 
   6  13   7       63.91       65.04      8.98 o 
   7  13   7        9.33        5.44      9.27 o 
   8  13   7        2.70       -5.75     11.50 o 
   9  13   7        8.06       19.00     15.43 o 
   0  14   7       11.56       12.55      8.83 o 
   1  14   7       15.15        3.66      3.40 o 
   2  14   7        0.84        0.02      5.75 o 
   3  14   7       99.92       95.80     17.57 o 
   4  14   7       88.52      117.86     24.05 o 
   5  14   7        6.74        4.26      6.81 o 
   6  14   7        0.08       -3.96      8.54 o 
   7  14   7       23.16       14.07      8.86 o 
   8  14   7        2.02        6.30      8.11 o 
   1  15   7       14.62        7.94      6.26 o 
   2  15   7        7.04       -0.93      6.26 o 
   3  15   7        4.28       -3.76      8.14 o 
   4  15   7        0.01        1.54      8.16 o 
   5  15   7        7.56        0.93      7.65 o 
   6  15   7        9.41        2.24      8.61 o 
   0  16   7       11.68        8.70     14.43 o 
   1  16   7       14.39       19.06     10.99 o 
   2  16   7        0.36        3.03     10.09 o 
   3  16   7        1.31        1.30     10.05 o 
   4  16   7        6.48       -7.85      9.15 o 
   5  16   7        3.58       -1.70      7.33 o 
   1  17   7        2.64       -0.55      8.81 o 
   0   0   8       21.84       16.62      5.44 o 
   1   0   8      512.20      435.70      6.00 o 
   2   0   8      169.18      132.34      6.08 o 
   3   0   8        4.01       10.04      6.65 o 
   4   0   8     1145.25     1164.13     15.66 o 
   5   0   8     3189.07     2996.04     31.35 o 
   6   0   8     1577.51     1690.17     28.56 o 
   7   0   8      336.88      354.11     15.16 o 
   8   0   8       21.63       23.87     12.72 o 
   9   0   8      216.25      191.78     16.65 o 
  10   0   8      160.28      184.14     15.61 o 
  11   0   8        5.40       -8.51     13.98 o 
  12   0   8        0.21       -3.18     13.85 o 
  13   0   8       14.71        2.13     10.82 o 
  14   0   8        1.35       -6.99     18.95 o 
   1   1   8     1248.29     1129.68      7.88 o 
   2   1   8      194.43      167.16      5.15 o 
   3   1   8      794.67      755.89      7.89 o 
   4   1   8      311.31      304.91      8.72 o 
   5   1   8      122.99      140.87      6.49 o 
   6   1   8       81.08       87.22      7.14 o 
   7   1   8      168.66      219.50      9.97 o 
   8   1   8      218.37      214.46     10.66 o 
   9   1   8      175.76      188.15     10.36 o 
  10   1   8       29.58       29.38      9.61 o 
  11   1   8       67.17       59.62      9.80 o 
  12   1   8        1.82        8.31      8.70 o 
  13   1   8        1.04       -8.11     10.42 o 
  14   1   8        1.08        5.27     11.16 o 
   0   2   8      491.51      426.39      7.35 o 
   1   2   8       59.41       40.35      3.41 o 
   2   2   8      108.57       78.01      5.14 o 
   3   2   8     1961.52     1909.26     12.73 o 
   4   2   8      115.84      111.75      5.85 o 
   5   2   8       24.01       21.01      6.24 o 
   6   2   8      105.91      125.96      8.32 o 
   7   2   8       13.13       15.06      6.29 o 
   8   2   8       95.33      113.62      8.46 o 
   9   2   8       93.87      108.80      8.30 o 
  10   2   8        4.48        7.06      7.54 o 
  11   2   8        3.19       -8.00      8.00 o 
  12   2   8        1.93        4.49      9.61 o 
  13   2   8       15.65       13.45      9.91 o 
   1   3   8     2202.05     2068.38     12.82 o 
   2   3   8      695.78      644.80      8.11 o 
   3   3   8       86.54       74.89      3.77 o 
   4   3   8     6082.32     6120.07     34.31 o 
   5   3   8     1731.57     1664.53     14.02 o 
   6   3   8      959.87      911.17     12.21 o 
   7   3   8        3.05        5.89      5.45 o 
   8   3   8      225.61      287.81     10.23 o 
   9   3   8       43.96       50.91      7.62 o 
  10   3   8        0.03       -5.81      6.92 o 
  11   3   8       23.55       22.16      8.93 o 
  12   3   8        1.43       -3.07      9.08 o 
  13   3   8        2.05       11.54     10.74 o 
   0   4   8      141.19      113.61      5.88 o 
   1   4   8     1845.64     1784.52     11.38 o 
   2   4   8      216.45      204.04      4.19 o 
   3   4   8       25.56       25.64      2.89 o 
   4   4   8      293.92      252.72      5.14 o 
   5   4   8     2273.30     2309.13     17.56 o 
   6   4   8       30.24       48.42      5.38 o 
   7   4   8      416.68      448.85     10.74 o 
   8   4   8       51.92       54.01      7.49 o 
   9   4   8      612.70      689.48     15.70 o 
  10   4   8        7.74        2.56      7.48 o 
  11   4   8       33.17       24.17      9.68 o 
  12   4   8       26.74        4.73      8.51 o 
  13   4   8        0.05        1.30      8.84 o 
   1   5   8       41.17       37.99      4.19 o 
   2   5   8      675.62      625.06      8.69 o 
   3   5   8      852.84      799.06      9.17 o 
   4   5   8       11.37       18.66      3.91 o 
   5   5   8      222.03      240.81      6.90 o 
   6   5   8       56.03       59.93      5.79 o 
   7   5   8        1.80        4.14      6.32 o 
   8   5   8      117.10      124.68      9.57 o 
   9   5   8       66.14       93.30      7.91 o 
  10   5   8       81.94       72.84      9.11 o 
  11   5   8        4.80       15.32      8.95 o 
  12   5   8        3.11        0.14      7.36 o 
  13   5   8       12.23       16.83     10.83 o 
   0   6   8      410.34      462.61      8.15 o 
   1   6   8       87.72      103.37      6.58 o 
   2   6   8     2037.93     1975.77     17.43 o 
   3   6   8       85.78       92.68      4.86 o 
   4   6   8       52.89       39.38      3.39 o 
   5   6   8      169.52      171.33      5.83 o 
   6   6   8      664.63      599.89      8.57 o 
   7   6   8      240.89      267.89      9.70 o 
   8   6   8      272.40      299.24     10.25 o 
   9   6   8      217.00      241.24      9.39 o 
  10   6   8        0.16       12.95      9.21 o 
  11   6   8        0.55        9.86      9.25 o 
  12   6   8        9.95       15.19     10.12 o 
  13   6   8        0.03        0.96      9.19 o 
   1   7   8     1331.41     1357.78     15.19 o 
   2   7   8        0.07       -1.94      4.36 o 
   3   7   8      229.38      241.30      8.83 o 
   4   7   8      312.83      326.92     12.94 o 
   5   7   8      106.43      112.93      6.32 o 
   6   7   8      104.46      114.37      7.72 o 
   7   7   8      188.60      216.75      9.13 o 
   8   7   8       10.64       14.12      5.85 o 
   9   7   8      149.44      155.42     10.40 o 
  10   7   8       57.78       55.57      8.93 o 
  11   7   8      111.96      143.44     17.25 o 
  12   7   8        0.00        7.20      8.60 o 
   0   8   8      169.12      137.26      8.27 o 
   1   8   8       86.90       99.94      8.42 o 
   2   8   8      416.59      408.87      9.50 o 
   3   8   8      385.85      380.09     10.48 o 
   4   8   8       75.66       69.99      8.13 o 
   5   8   8        2.80        2.21      6.54 o 
   6   8   8      172.86      194.95      9.64 o 
   7   8   8      128.26      147.67      9.19 o 
   8   8   8        2.48        8.50      5.87 o 
   9   8   8        2.41        6.30      6.89 o 
  10   8   8       11.92       10.10      9.19 o 
  11   8   8       29.99       20.26     14.73 o 
  12   8   8       17.93       20.68      9.82 o 
   1   9   8      112.58      117.21      8.01 o 
   2   9   8        5.24        5.61      6.82 o 
   3   9   8      103.49      130.05      9.04 o 
   4   9   8      194.41      228.12      9.73 o 
   5   9   8       25.50       21.50      7.86 o 
   6   9   8        0.67       -0.52      3.59 o 
   7   9   8        0.00        0.80      3.55 o 
   8   9   8       32.90       27.56      6.54 o 
   9   9   8        4.02        6.46      8.18 o 
  10   9   8       12.73        5.39     10.08 o 
  11   9   8        1.26       -3.59      9.56 o 
   0  10   8      317.81      323.24     10.22 o 
   1  10   8       28.83       31.86      7.86 o 
   2  10   8        1.51        9.96      6.84 o 
   3  10   8      300.86      330.30     11.37 o 
   4  10   8        6.19        9.41      8.45 o 
   5  10   8      142.35      172.57      9.16 o 
   6  10   8       52.39       54.53      9.37 o 
   7  10   8       93.35       88.65     10.15 o 
   8  10   8       33.99       35.78      7.90 o 
   9  10   8        0.07        4.99      9.00 o 
  10  10   8        0.00        9.52     11.35 o 
  11  10   8        2.69       18.51     12.50 o 
   1  11   8       60.14       59.08      8.05 o 
   2  11   8       15.03       22.01      6.40 o 
   3  11   8        0.73        5.76      5.64 o 
   4  11   8      150.87      170.38      9.44 o 
   5  11   8       21.27       32.93      7.52 o 
   6  11   8       45.29       52.13     10.53 o 
   7  11   8       52.99       84.93     18.00 o 
   8  11   8       22.53       37.33     11.98 o 
   9  11   8       39.79       21.27     10.99 o 
  10  11   8       12.03       22.46     11.92 o 
   0  12   8       38.28       43.50      6.64 o 
   1  12   8        1.60        6.59      4.87 o 
   2  12   8       38.65       35.48      6.91 o 
   3  12   8       15.44       15.40      6.42 o 
   4  12   8        3.87       10.69      6.70 o 
   5  12   8      110.68      127.36     14.20 o 
   6  12   8        9.59       20.06      9.92 o 
   7  12   8        3.18        9.60      7.49 o 
   8  12   8        0.89       -2.88      9.91 o 
   9  12   8        2.25       27.87     13.60 o 
   1  13   8        0.73        7.38      6.27 o 
   2  13   8       42.98       24.19      6.35 o 
   3  13   8       22.57        6.90      6.51 o 
   4  13   8       16.63        4.83      7.93 o 
   5  13   8        0.08       13.85      9.89 o 
   6  13   8        8.93       11.26      7.66 o 
   7  13   8        0.00        5.99      9.95 o 
   8  13   8        4.90       11.55     11.78 o 
   9  13   8        0.18       17.67     13.55 o 
   0  14   8        8.46        9.58      4.38 o 
   1  14   8        3.77       -1.06      4.92 o 
   2  14   8       12.78       20.97     11.47 o 
   3  14   8       34.86       26.34      9.17 o 
   4  14   8        0.69       -6.13      8.23 o 
   5  14   8        0.00       -2.11      7.43 o 
   6  14   8        1.16        2.13      6.97 o 
   7  14   8       18.82       39.64     11.36 o 
   1  15   8        0.12       -3.01      7.97 o 
   2  15   8        0.36        3.83      7.35 o 
   3  15   8        1.00       -1.60      8.25 o 
   4  15   8        0.59       -1.72      7.19 o 
   5  15   8        2.85        6.95      8.04 o 
   6  15   8        2.56        7.59      8.16 o 
   0  16   8       15.38       18.67     18.15 o 
   1  16   8       20.53       22.88     11.69 o 
   2  16   8        4.45        3.69     10.56 o 
   3  16   8        5.04        6.63     13.17 o 
   4  16   8        6.58        1.63      7.01 o 
   1   1   9     1138.90     1000.25      7.21 o 
   2   1   9      882.71      872.48      7.22 o 
   3   1   9     2387.47     2131.63     15.15 o 
   4   1   9       45.71       69.27      5.77 o 
   5   1   9       32.11       37.66      5.86 o 
   6   1   9      254.92      295.82      9.03 o 
   7   1   9        7.82       14.55      7.63 o 
   8   1   9      165.85      188.93     10.82 o 
   9   1   9       43.12       40.56      9.02 o 
  10   1   9       18.38       26.72     10.00 o 
  11   1   9       18.20       23.23      8.38 o 
  12   1   9        3.89        7.83      8.51 o 
  13   1   9        0.21       19.91     11.27 o 
   0   2   9       90.17       95.89      3.99 o 
   1   2   9        3.48        2.08      1.73 o 
   2   2   9     3625.95     3306.17     20.85 o 
   3   2   9      697.69      688.59      6.87 o 
   4   2   9        8.85        5.28      4.47 o 
   5   2   9       75.95       94.37      6.48 o 
   6   2   9      252.59      283.93      9.44 o 
   7   2   9       70.68       95.98      9.35 o 
   8   2   9       14.86        5.05      6.28 o 
   9   2   9       81.19       84.85      7.45 o 
  10   2   9        0.58        2.76      6.93 o 
  11   2   9       19.11       12.74      8.19 o 
  12   2   9        4.34        5.45      8.41 o 
  13   2   9       42.18       22.47     11.48 o 
   1   3   9     1957.03     1824.76     11.70 o 
   2   3   9      115.21      122.67      4.31 o 
   3   3   9     2209.32     2105.51     15.75 o 
   4   3   9      988.69      986.43      9.03 o 
   5   3   9      150.91      171.41      5.37 o 
   6   3   9      147.11      148.22      6.74 o 
   7   3   9       41.10       47.97      7.01 o 
   8   3   9       23.92       15.13      6.77 o 
   9   3   9        2.31        6.41      6.43 o 
  10   3   9        3.22        7.15      8.06 o 
  11   3   9        2.39        7.97      8.14 o 
  12   3   9       27.24       30.57     10.48 o 
  13   3   9        0.00        0.75      8.73 o 
   0   4   9       60.82       67.38      4.39 o 
   1   4   9       46.40       49.14      3.33 o 
   2   4   9        0.03        5.96      3.35 o 
   3   4   9     1253.88     1266.79     10.56 o 
   4   4   9       38.81       35.24      4.85 o 
   5   4   9        9.62        9.14      3.47 o 
   6   4   9      402.86      401.67      7.99 o 
   7   4   9       43.82       43.49      7.15 o 
   8   4   9       67.32       85.99      7.76 o 
   9   4   9       51.06       47.06      8.28 o 
  10   4   9        0.43        4.82      8.65 o 
  11   4   9        8.61        4.35      7.34 o 
  12   4   9        7.78       -4.65      9.11 o 
  13   4   9        4.38        7.20      8.75 o 
   1   5   9      421.38      393.34      8.50 o 
   2   5   9      205.71      162.32      5.37 o 
   3   5   9        7.31        4.39      5.78 o 
   4   5   9     1146.41     1045.42     10.10 o 
   5   5   9       64.63       67.15      4.82 o 
   6   5   9       50.57       62.17      5.35 o 
   7   5   9        2.62        9.68      5.53 o 
   8   5   9        1.66       -2.42      5.19 o 
   9   5   9       47.49       36.56      8.90 o 
  10   5   9       18.22       18.47      7.51 o 
  11   5   9        0.02        5.31      8.80 o 
  12   5   9        6.13        9.92      8.74 o 
  13   5   9       17.73       10.43     10.67 o 
   0   6   9     2592.63     2506.81     26.48 o 
   1   6   9        2.15       -0.99      5.36 o 
   2   6   9       74.09       60.73      4.67 o 
   3   6   9      470.51      469.92      8.62 o 
   4   6   9      289.23      302.22     11.51 o 
   5   6   9       13.81       12.22      4.60 o 
   6   6   9       42.16       41.39      5.37 o 
   7   6   9        4.74        8.95      4.58 o 
   8   6   9      147.90      127.88      7.55 o 
   9   6   9       22.83       21.45      6.94 o 
  10   6   9      103.56      103.94     18.79 o 
  11   6   9       58.51       48.83     15.52 o 
  12   6   9        3.05       11.30     10.70 o 
  13   6   9        1.19        7.16     10.73 o 
   1   7   9      862.01      885.14     12.79 o 
   2   7   9       54.19       63.02      5.98 o 
   3   7   9      101.39      105.12      7.18 o 
   4   7   9       24.16       35.08      5.36 o 
   5   7   9        0.14       -3.11      3.11 o 
   6   7   9        0.83        0.40      5.93 o 
   7   7   9      210.86      215.59      7.92 o 
   8   7   9       12.72       20.64      5.25 o 
   9   7   9      147.18      156.07     18.11 o 
  10   7   9        1.11       12.44     13.81 o 
  11   7   9        7.70        2.90      7.30 o 
  12   7   9        5.03       10.66      7.63 o 
   0   8   9      547.87      610.18     13.65 o 
   1   8   9      830.73      877.29     12.51 o 
   2   8   9       94.07      111.57      7.57 o 
   3   8   9        7.57       10.36      5.03 o 
   4   8   9       93.34       98.54      8.72 o 
   5   8   9        4.99        7.78      5.70 o 
   6   8   9      130.39      127.95      6.85 o 
   7   8   9        2.47       20.50      6.98 o 
   8   8   9       42.15       51.82      8.08 o 
   9   8   9        9.22       -0.67      7.92 o 
  10   8   9       44.54       46.97     13.26 o 
  11   8   9       23.84       27.46      9.30 o 
  12   8   9       20.52        0.86      9.32 o 
   1   9   9       35.16       35.63      5.20 o 
   2   9   9      311.88      354.87     10.96 o 
   3   9   9      330.23      318.63     12.74 o 
   4   9   9       94.47      113.32     10.03 o 
   5   9   9      133.53      141.90      8.24 o 
   6   9   9       58.72       60.21      8.96 o 
   7   9   9        1.05        1.76      3.72 o 
   8   9   9      137.85      164.49     10.98 o 
   9   9   9       13.14       16.94      7.56 o 
  10   9   9        7.57      -13.53     13.53 o 
  11   9   9        7.22       15.40      8.52 o 
   0  10   9       78.69       88.34      5.43 o 
   1  10   9      387.36      432.12      9.93 o 
   2  10   9     1171.18     1281.07     25.69 o 
   3  10   9      771.07      840.99     15.31 o 
   4  10   9      208.20      247.02     10.85 o 
   5  10   9      152.39      178.67      9.26 o 
   6  10   9        6.74        7.10      6.21 o 
   7  10   9       74.29       65.35     10.71 o 
   8  10   9       59.30       46.03     11.53 o 
   9  10   9       24.87       32.09     12.86 o 
  10  10   9        1.32       -0.21     11.33 o 
  11  10   9        0.98       10.75     12.89 o 
   1  11   9       97.93      121.16      6.90 o 
   2  11   9       41.73       38.59      6.66 o 
   3  11   9       27.24       20.41      6.78 o 
   4  11   9        9.00       16.51      7.63 o 
   5  11   9       32.67       29.23      8.03 o 
   6  11   9        1.37       -3.24      7.58 o 
   7  11   9        8.29        6.91      8.96 o 
   8  11   9        1.49        4.10      9.52 o 
   9  11   9        1.21        1.39      9.93 o 
  10  11   9        0.36       13.87     13.89 o 
   0  12   9        4.70        2.15      3.91 o 
   1  12   9       16.08       12.15      4.38 o 
   2  12   9       52.95       53.40      7.70 o 
   3  12   9        1.20        7.44      5.75 o 
   4  12   9        4.28        1.36      5.86 o 
   5  12   9       43.22       48.51     10.25 o 
   6  12   9        3.02       15.60      7.24 o 
   7  12   9       12.67       13.27     10.67 o 
   8  12   9        0.68       -5.21     10.53 o 
   9  12   9        3.95       27.58     16.77 o 
   1  13   9        6.80        9.11      5.31 o 
   2  13   9       45.95       52.05     10.64 o 
   3  13   9        4.99        0.21      5.99 o 
   4  13   9        2.14        5.83      7.00 o 
   5  13   9        9.81       -2.13      6.33 o 
   6  13   9        1.29       -8.38      8.38 o 
   7  13   9        3.75        8.17      7.76 o 
   8  13   9       27.17       61.58     13.97 o 
   0  14   9        0.81       -6.29     15.73 o 
   1  14   9        1.84       -0.29      4.32 o 
   2  14   9        0.00        9.57      6.56 o 
   3  14   9        0.01        5.45      6.92 o 
   4  14   9       48.34       30.52      8.85 o 
   5  14   9       21.84       15.91      8.92 o 
   6  14   9        2.52       10.81      8.67 o 
   7  14   9        0.13       -0.98     11.89 o 
   1  15   9        4.87        6.78      8.75 o 
   2  15   9       13.91       23.63     14.54 o 
   3  15   9       10.67        6.39      8.72 o 
   4  15   9        4.28        8.10      8.35 o 
   5  15   9        0.86        7.67      8.98 o 
   6  15   9        3.62       14.93     10.38 o 
   0  16   9       17.46       18.09     15.77 o 
   1  16   9       10.50       26.99     12.99 o 
   2  16   9        6.90        6.48     11.92 o 
   3  16   9        1.01       -2.19     10.43 o 
   4  16   9        0.02       -3.23     12.08 o 
   0   0  10        9.61        6.20      3.89 o 
   1   0  10       12.88       12.39      3.71 o 
   2   0  10     1319.65     1247.54     12.88 o 
   3   0  10     3179.10     3082.19     43.19 o 
   4   0  10      760.73      820.75     14.63 o 
   5   0  10     1316.03     1329.36     23.20 o 
   6   0  10      168.16      164.58     13.60 o 
   7   0  10       43.47       48.29     13.29 o 
   8   0  10        7.41       21.83     13.55 o 
   9   0  10       24.57       22.85     11.52 o 
  10   0  10       65.64       57.23     15.28 o 
  11   0  10        5.39       10.47     15.23 o 
  12   0  10        4.84        0.78     12.82 o 
  13   0  10      100.08       43.68     33.66 o 
   1   1  10      657.21      568.33      5.72 o 
   2   1  10      246.56      262.46      4.94 o 
   3   1  10      155.05      152.64      5.99 o 
   4   1  10      223.56      214.57      6.88 o 
   5   1  10       62.85       75.14      6.61 o 
   6   1  10       40.62       34.84      7.37 o 
   7   1  10        8.01        7.94      8.43 o 
   8   1  10        1.67        0.92      6.78 o 
   9   1  10        6.24       -0.09      7.24 o 
  10   1  10       43.73       50.70      9.29 o 
  11   1  10       18.13        6.41      7.33 o 
  12   1  10        2.10        1.50      7.53 o 
  13   1  10        0.91       10.55      9.26 o 
   0   2  10     3929.61     3794.69     29.82 o 
   1   2  10      233.05      256.06      3.84 o 
   2   2  10      112.78      134.42      4.98 o 
   3   2  10     2411.09     2339.22     24.33 o 
   4   2  10        9.22       16.27      4.40 o 
   5   2  10       50.66       50.45      6.07 o 
   6   2  10        0.06        3.23      6.06 o 
   7   2  10      132.74      155.22     11.43 o 
   8   2  10      141.55      146.14      8.93 o 
   9   2  10       51.14       44.99      7.69 o 
  10   2  10        4.14        1.76      7.24 o 
  11   2  10        2.75        0.97      8.77 o 
  12   2  10        3.31       10.02     10.17 o 
  13   2  10        2.25        1.21      9.11 o 
   1   3  10     2143.99     2108.18     13.45 o 
   2   3  10       66.73       73.28      4.22 o 
   3   3  10      603.78      552.28      7.82 o 
   4   3  10     1299.12     1273.00     10.20 o 
   5   3  10       13.12       27.99      4.82 o 
   6   3  10       30.68       36.21      5.01 o 
   7   3  10      359.32      395.33      9.40 o 
   8   3  10        0.00        1.48      5.08 o 
   9   3  10        9.02       10.51      6.96 o 
  10   3  10       15.04        4.11      6.63 o 
  11   3  10       21.30       12.30      8.72 o 
  12   3  10        2.58       -0.90      7.62 o 
  13   3  10        0.58       17.28     12.33 o 
   0   4  10    21588.92    21129.15    154.29 o 
   1   4  10     3205.41     3256.17     20.17 o 
   2   4  10      260.18      281.63      5.95 o 
   3   4  10       41.66       52.06      3.75 o 
   4   4  10     2538.09     2481.89     18.34 o 
   5   4  10      234.03      246.79      5.72 o 
   6   4  10      102.31       94.31      6.61 o 
   7   4  10       17.91       17.66      6.61 o 
   8   4  10      236.82      270.47      8.58 o 
   9   4  10      189.54      184.31      9.78 o 
  10   4  10      114.17      111.92     19.66 o 
  11   4  10        2.65        4.21      6.91 o 
  12   4  10        0.28        5.55      8.10 o 
  13   4  10        0.11        1.37      8.77 o 
   1   5  10        0.19       -0.80      2.60 o 
   2   5  10       21.56       14.40      3.39 o 
   3   5  10      288.75      294.03      8.17 o 
   4   5  10       83.74       91.15      5.64 o 
   5   5  10      230.21      263.68      6.96 o 
   6   5  10      156.23      166.05      7.37 o 
   7   5  10      198.33      226.80      8.39 o 
   8   5  10      414.69      441.58     10.54 o 
   9   5  10        0.34       -6.25      6.25 o 
  10   5  10      110.30      128.98     18.03 o 
  11   5  10        0.02       -1.70      7.46 o 
  12   5  10       11.65        6.12      9.96 o 
  13   5  10        5.93       15.98     11.35 o 
   0   6  10       81.94       78.14      7.84 o 
   1   6  10      528.15      455.69      8.34 o 
   2   6  10        8.05       13.18      2.87 o 
   3   6  10      267.41      282.67      6.21 o 
   4   6  10       21.46       28.86      8.05 o 
   5   6  10       29.55       26.33      3.72 o 
   6   6  10      726.83      772.29     11.63 o 
   7   6  10       97.08      107.51      8.50 o 
   8   6  10        6.55       12.76      6.56 o 
   9   6  10      235.49      245.12     13.11 o 
  10   6  10        4.57        6.16      6.10 o 
  11   6  10        4.84        8.63      7.48 o 
  12   6  10        0.01        5.35      8.69 o 
   1   7  10      270.41      274.50      7.43 o 
   2   7  10      260.32      255.59      9.65 o 
   3   7  10      359.84      372.03     11.31 o 
   4   7  10      275.30      235.52     13.12 o 
   5   7  10       50.54       46.84      9.44 o 
   6   7  10       85.56       98.15      7.80 o 
   7   7  10        1.26       13.54      6.60 o 
   8   7  10       58.60       56.73      6.31 o 
   9   7  10        0.33        5.08      6.64 o 
  10   7  10       52.47       40.80     11.03 o 
  11   7  10        6.74        6.43      9.17 o 
  12   7  10        6.10        7.78      7.68 o 
   0   8  10        4.30        6.06      5.27 o 
   1   8  10       64.59       70.90      5.58 o 
   2   8  10        2.21        0.64      4.86 o 
   3   8  10      302.29      283.81      9.38 o 
   4   8  10      120.79      132.34      7.88 o 
   5   8  10      469.01      508.53     14.63 o 
   6   8  10      282.58      286.75     11.88 o 
   7   8  10       22.75       27.45      6.89 o 
   8   8  10       13.52       10.36      7.55 o 
   9   8  10       53.21       50.07     11.11 o 
  10   8  10       17.66       26.70      9.00 o 
  11   8  10        0.13       -2.02      7.62 o 
  12   8  10        7.96        4.33     14.85 o 
   1   9  10      328.58      344.03     10.17 o 
   2   9  10        0.00        6.94      6.39 o 
   3   9  10      159.33      167.65      8.52 o 
   4   9  10      278.87      281.77      9.89 o 
   5   9  10        3.02        6.42      5.79 o 
   6   9  10        0.56       -8.23      8.23 o 
   7   9  10       27.17       18.89      3.28 o 
   8   9  10       11.38        7.18      5.02 o 
   9   9  10        3.47        2.76      7.38 o 
  10   9  10        8.89        9.09     11.59 o 
  11   9  10        0.93       -9.24     16.28 o 
   0  10  10      422.45      406.49     23.47 o 
   1  10  10       88.90      110.06      6.83 o 
   2  10  10      138.54      132.83     10.63 o 
   3  10  10        2.72        7.83      7.62 o 
   4  10  10      135.56      164.98      8.16 o 
   5  10  10      193.61      226.15      8.53 o 
   6  10  10       30.05       41.41      9.60 o 
   7  10  10       10.59        3.41      8.51 o 
   8  10  10       11.16        6.16     10.90 o 
   9  10  10       11.48        9.67     10.27 o 
  10  10  10       21.60       38.20     14.92 o 
  11  10  10       10.66        1.96     12.10 o 
   1  11  10       21.06       21.83      6.34 o 
   2  11  10       14.12       15.36      6.30 o 
   3  11  10       19.11       17.10      8.41 o 
   4  11  10       27.55       21.56      6.38 o 
   5  11  10        0.00        1.72      5.76 o 
   6  11  10       30.93       19.66      6.95 o 
   7  11  10       15.00       12.02      9.83 o 
   8  11  10        6.05        5.26      8.71 o 
   9  11  10        0.20       -6.76      9.86 o 
  10  11  10        3.53        8.08     12.13 o 
   0  12  10       22.25        9.61      4.53 o 
   1  12  10       11.59       17.86      6.53 o 
   2  12  10        0.95        3.38      5.17 o 
   3  12  10        0.65       -0.94      5.26 o 
   4  12  10       91.20      120.85     21.82 o 
   5  12  10       57.87       48.09     10.69 o 
   6  12  10       22.29       21.43      8.75 o 
   7  12  10       19.10       21.50     12.32 o 
   8  12  10        1.26       18.38     11.91 o 
   9  12  10        0.36       34.96     12.65 o 
   1  13  10        0.77        3.20      5.29 o 
   2  13  10       17.92       10.08      6.96 o 
   3  13  10        8.55       -0.41      5.55 o 
   4  13  10        0.13       -5.56      7.71 o 
   5  13  10        3.93       -5.69      7.43 o 
   6  13  10        2.09        4.39      6.53 o 
   7  13  10        0.56        3.64     12.28 o 
   8  13  10        1.04       30.65     13.99 o 
   0  14  10       20.30       26.42     15.13 o 
   1  14  10        0.00        3.97      7.70 o 
   2  14  10        7.37        9.92      5.41 o 
   3  14  10       10.10        5.91      7.26 o 
   4  14  10        0.02       -5.52      6.62 o 
   5  14  10        0.49        1.78      6.47 o 
   6  14  10        0.06        6.65      9.05 o 
   7  14  10        7.88       15.21     12.62 o 
   1  15  10       32.89       46.81     11.31 o 
   2  15  10        0.03       -1.91     10.40 o 
   3  15  10        6.40        3.17     11.10 o 
   4  15  10        0.03        4.14      6.65 o 
   5  15  10        1.10       -9.66      9.66 o 
   6  15  10        0.05        9.35     14.62 o 
   0  16  10        9.34       -5.19     13.29 o 
   1  16  10        0.03       27.82     11.41 o 
   2  16  10        3.97       12.52     10.54 o 
   3  16  10        0.37      -10.32     10.32 o 
   1   1  11      796.21      765.52      6.57 o 
   2   1  11        9.83        8.40      2.35 o 
   3   1  11      413.58      419.34      7.18 o 
   4   1  11        1.37       -2.98      4.60 o 
   5   1  11      106.83      123.30      7.82 o 
   6   1  11        0.63       -6.74      6.74 o 
   7   1  11        1.68       10.69      7.99 o 
   8   1  11      144.36      155.64     11.18 o 
   9   1  11        0.09       -4.17      7.58 o 
  10   1  11       21.28       22.89      9.39 o 
  11   1  11        0.01        3.65      7.59 o 
  12   1  11       39.09       59.04     19.56 o 
  13   1  11        0.82       23.24     13.73 o 
   0   2  11     5390.23     5185.95     39.31 o 
   1   2  11       41.11       39.35      2.43 o 
   2   2  11      584.38      614.50      8.27 o 
   3   2  11       53.64       69.83      5.16 o 
   4   2  11      471.62      500.40      8.09 o 
   5   2  11      276.58      260.39      8.63 o 
   6   2  11      104.88      117.28      7.86 o 
   7   2  11      378.09      408.68     11.17 o 
   8   2  11      178.68      184.99      8.36 o 
   9   2  11      187.16      182.09      9.20 o 
  10   2  11      150.98      124.04     14.54 o 
  11   2  11       22.15        5.18      7.67 o 
  12   2  11        0.07        4.54      8.61 o 
  13   2  11        0.00       -3.75     10.14 o 
   1   3  11       18.82       22.21      3.60 o 
   2   3  11      458.29      468.36      7.01 o 
   3   3  11      212.13      187.07      6.57 o 
   4   3  11      222.48      236.12      9.86 o 
   5   3  11        0.15       -2.76      4.50 o 
   6   3  11      155.73      182.46      7.56 o 
   7   3  11       20.92       15.96      5.85 o 
   8   3  11        0.11       -5.46      5.46 o 
   9   3  11       45.06       55.24      7.05 o 
  10   3  11        5.16        5.93      6.60 o 
  11   3  11        2.87       16.85     11.08 o 
  12   3  11        1.68        7.20      8.44 o 
  13   3  11        1.34       19.31     10.89 o 
   0   4  11      456.21      476.13     10.39 o 
   1   4  11       98.38      102.31      3.40 o 
   2   4  11      153.41      178.67      6.76 o 
   3   4  11      170.37      164.85      5.49 o 
   4   4  11       93.72       98.07      6.61 o 
   5   4  11        8.67        8.84      2.92 o 
   6   4  11      627.89      617.55      9.75 o 
   7   4  11       34.98       39.47      5.56 o 
   8   4  11        0.58       -2.41      6.78 o 
   9   4  11        2.06        3.22      5.61 o 
  10   4  11        6.78        2.10      6.18 o 
  11   4  11        0.28        3.78      7.38 o 
  12   4  11        0.34        8.03      7.69 o 
  13   4  11        0.24       -2.05     10.85 o 
   1   5  11       31.46       27.98      4.22 o 
   2   5  11       12.58       11.41      3.63 o 
   3   5  11      329.02      339.62     10.46 o 
   4   5  11       14.29       13.95      4.66 o 
   5   5  11       11.16        6.76      4.68 o 
   6   5  11      804.93      776.97      9.92 o 
   7   5  11       21.74       22.20      5.06 o 
   8   5  11       86.11       87.27      7.68 o 
   9   5  11        1.72        3.39      5.95 o 
  10   5  11        2.37        3.34      6.25 o 
  11   5  11        9.83       20.08      9.11 o 
  12   5  11       26.36       20.19      9.93 o 
   0   6  11       73.47       73.96      6.18 o 
   1   6  11      725.57      749.12     12.78 o 
   2   6  11        4.97        2.54      3.70 o 
   3   6  11       84.25       80.33      8.19 o 
   4   6  11       55.59       71.19     10.73 o 
   5   6  11      659.86      681.87     11.29 o 
   6   6  11      268.83      282.33      8.77 o 
   7   6  11        0.28        6.34      4.09 o 
   8   6  11       40.83       49.26      5.33 o 
   9   6  11      212.59      247.92      9.24 o 
  10   6  11        0.80       -7.03      7.33 o 
  11   6  11       16.25       12.12      7.07 o 
  12   6  11        4.06       -4.02      7.32 o 
   1   7  11      909.62      965.06     15.31 o 
   2   7  11       12.18       23.86      5.41 o 
   3   7  11      353.06      331.74     11.27 o 
   4   7  11      314.04      321.99     12.50 o 
   5   7  11       17.89       21.23      8.35 o 
   6   7  11        3.14        1.26      3.60 o 
   7   7  11        6.57        6.13      4.31 o 
   8   7  11      177.20      171.93     11.53 o 
   9   7  11        0.42        3.50      4.70 o 
  10   7  11       14.37        2.99      6.39 o 
  11   7  11       38.57       30.47      8.63 o 
  12   7  11       26.99       18.82     15.13 o 
   0   8  11       65.72       71.89      6.98 o 
   1   8  11       52.95       64.06      7.78 o 
   2   8  11      803.32      900.78     12.28 o 
   3   8  11       61.48       69.57      8.49 o 
   4   8  11      193.05      201.36      9.75 o 
   5   8  11      183.08      210.53     11.65 o 
   6   8  11       76.00      102.08     10.06 o 
   7   8  11       66.99       54.92      6.10 o 
   8   8  11        1.49        5.38      5.50 o 
   9   8  11       73.85       39.69     15.47 o 
  10   8  11       10.80       12.82      6.56 o 
  11   8  11        1.46       12.21     13.17 o 
   1   9  11       13.05       10.95      6.10 o 
   2   9  11      563.35      571.71     11.92 o 
   3   9  11      178.76      196.63     12.28 o 
   4   9  11       82.36       92.96      7.64 o 
   5   9  11        1.88       -0.35      8.12 o 
   6   9  11      129.75      146.43     12.30 o 
   7   9  11        0.06        2.75      8.58 o 
   8   9  11       40.14       35.82      9.70 o 
   9   9  11        5.44        7.12     10.84 o 
  10   9  11        0.00       -6.01     11.11 o 
  11   9  11        0.10       12.30     12.58 o 
   0  10  11      410.23      450.61     23.73 o 
   1  10  11        0.02        0.30      4.60 o 
   2  10  11       53.70       61.89      6.92 o 
   3  10  11       81.89       81.06      7.10 o 
   4  10  11      293.87      341.30      9.34 o 
   5  10  11       24.50       26.09      5.71 o 
   6  10  11       26.16       33.24     10.36 o 
   7  10  11       32.65       30.67      9.54 o 
   8  10  11        6.87       14.44     10.77 o 
   9  10  11        6.78       13.12     10.17 o 
  10  10  11        8.71       26.43     14.20 o 
   1  11  11        1.11        1.61      4.05 o 
   2  11  11        0.03        2.19      4.57 o 
   3  11  11        0.82       -0.96      6.57 o 
   4  11  11       11.77        4.21      6.79 o 
   5  11  11       19.18       15.37      6.19 o 
   6  11  11       42.67       54.34     11.41 o 
   7  11  11        0.21        1.12      8.85 o 
   8  11  11       17.21       11.60     10.06 o 
   9  11  11        0.17       12.49     10.49 o 
  10  11  11        1.36       -8.53     14.29 o 
   0  12  11        0.14        2.00     14.05 o 
   1  12  11       51.38       37.63      7.07 o 
   2  12  11        8.17        5.40      4.69 o 
   3  12  11       15.35       10.00      6.52 o 
   4  12  11       59.22       33.15     10.97 o 
   5  12  11       28.06       12.77      7.92 o 
   6  12  11        3.84        7.11      6.46 o 
   7  12  11        3.06        6.02     10.24 o 
   8  12  11        5.98        9.58     10.56 o 
   9  12  11       18.00       19.75     12.59 o 
   1  13  11      185.45      199.54     13.53 o 
   2  13  11        1.63        0.26      5.34 o 
   3  13  11       15.43        8.26      7.12 o 
   4  13  11       11.58       16.48     11.19 o 
   5  13  11        1.28        4.71      6.35 o 
   6  13  11        3.61       26.04     12.94 o 
   7  13  11        1.72        3.84     10.94 o 
   8  13  11        0.32       -3.11     12.37 o 
   0  14  11        0.58        4.94     14.56 o 
   1  14  11       23.62       27.59      8.78 o 
   2  14  11        2.70       15.95      9.54 o 
   3  14  11        2.46        6.54      6.64 o 
   4  14  11        1.01        6.91      8.65 o 
   5  14  11       11.05       17.21     10.05 o 
   6  14  11        0.87       -6.77     15.88 o 
   7  14  11        0.01       31.98     14.57 o 
   1  15  11        3.68       11.54     11.53 o 
   2  15  11        8.59       -6.50      9.94 o 
   3  15  11        0.02       -9.09      9.09 o 
   4  15  11        0.00       16.07     16.84 o 
   5  15  11        3.60       14.01      9.33 o 
   0  16  11       11.46       21.36     16.51 o 
   1  16  11        0.48       -8.37      9.70 o 
   2  16  11        9.05       13.87     13.19 o 
   3  16  11        0.04      -17.31     17.31 o 
   0   0  12     3339.35     3067.98     32.26 o 
   1   0  12     2328.51     2264.45     18.42 o 
   2   0  12      548.11      537.47      7.58 o 
   3   0  12      155.03      130.55     14.81 o 
   4   0  12        4.74       10.25      8.06 o 
   5   0  12       78.16       87.11     10.33 o 
   6   0  12        7.90       13.60     12.03 o 
   7   0  12        9.98        6.79     10.70 o 
   8   0  12       74.40       93.54     13.51 o 
   9   0  12       44.50       12.28     11.79 o 
  10   0  12       97.96       80.47     14.70 o 
  11   0  12        1.43        0.11     11.38 o 
  12   0  12        5.28       -4.30     12.66 o 
  13   0  12       32.77       36.60     17.80 o 
   1   1  12      461.74      452.85      5.50 o 
   2   1  12       12.65       12.84      2.59 o 
   3   1  12        4.43        9.23      3.78 o 
   4   1  12      557.48      581.76     10.56 o 
   5   1  12       45.97       48.20      6.93 o 
   6   1  12      333.56      332.22     11.83 o 
   7   1  12       13.59       15.10      7.65 o 
   8   1  12       39.54       37.96      9.00 o 
   9   1  12       14.45       20.01      8.84 o 
  10   1  12        0.73        1.55      8.31 o 
  11   1  12        6.45       -5.59      8.13 o 
  12   1  12        2.40        5.06      7.95 o 
  13   1  12        2.47        5.27      9.60 o 
   0   2  12     1463.46     1390.76     14.14 o 
   1   2  12      353.37      346.84      7.08 o 
   2   2  12       87.18       87.62      4.43 o 
   3   2  12        2.17       -0.58      3.43 o 
   4   2  12      426.42      456.21      8.71 o 
   5   2  12       65.64       73.71      7.31 o 
   6   2  12       26.63       47.65      9.55 o 
   7   2  12        2.15        1.80      5.31 o 
   8   2  12        2.24        7.76      5.77 o 
   9   2  12       12.77       10.16      6.09 o 
  10   2  12       16.54        7.85      8.09 o 
  11   2  12       24.00       15.88      9.33 o 
  12   2  12        4.30       -9.78     10.72 o 
  13   2  12        0.03       -9.33      9.33 o 
   1   3  12       61.44       67.00      3.09 o 
   2   3  12      595.89      557.72      8.86 o 
   3   3  12       36.20       42.67      5.43 o 
   4   3  12      325.10      290.74      6.64 o 
   5   3  12       57.20       52.65      4.62 o 
   6   3  12       75.10       76.53      6.49 o 
   7   3  12       28.92       33.77      5.52 o 
   8   3  12      295.07      326.70      9.06 o 
   9   3  12       29.33       27.39      6.49 o 
  10   3  12       16.50        3.48      7.50 o 
  11   3  12        0.04       -4.97      8.51 o 
  12   3  12        1.45       -0.78      6.92 o 
  13   3  12        2.33       -0.64      8.48 o 
   0   4  12      283.92      257.53      5.79 o 
   1   4  12       76.33       82.36      3.75 o 
   2   4  12      650.78      594.57      8.96 o 
   3   4  12      304.57      307.03      7.94 o 
   4   4  12       28.36       25.99      4.76 o 
   5   4  12      321.24      302.11      8.97 o 
   6   4  12     1405.54     1375.31     14.97 o 
   7   4  12        2.30        4.70      6.03 o 
   8   4  12      117.10      117.30      7.94 o 
   9   4  12      110.94      114.27      9.97 o 
  10   4  12       19.19       10.38      6.82 o 
  11   4  12        1.35        3.13      6.52 o 
  12   4  12       11.11       17.81      9.69 o 
  13   4  12        1.45       -2.15      8.97 o 
   1   5  12        1.90        2.56      2.72 o 
   2   5  12     1144.42     1073.97     10.50 o 
   3   5  12        9.13       10.01      3.99 o 
   4   5  12      186.28      168.03      6.66 o 
   5   5  12        2.95        4.79      4.30 o 
   6   5  12     1037.00     1040.18     13.73 o 
   7   5  12        1.65        0.56      3.43 o 
   8   5  12        0.03        9.16      5.42 o 
   9   5  12       21.01       19.39      7.25 o 
  10   5  12        0.64        3.57      6.07 o 
  11   5  12        3.94       -1.17      5.66 o 
  12   5  12       36.61       44.50     13.71 o 
   0   6  12      644.53      653.91     15.31 o 
   1   6  12        4.36        3.83      2.86 o 
   2   6  12       40.30       46.10      8.95 o 
   3   6  12       57.17       59.00      7.80 o 
   4   6  12       25.21       45.78     10.15 o 
   5   6  12      437.01      447.73      9.61 o 
   6   6  12      593.40      612.28     10.67 o 
   7   6  12       21.15       18.91      6.58 o 
   8   6  12       26.67       28.42      4.82 o 
   9   6  12       10.20        8.64      5.40 o 
  10   6  12       29.60       40.26     11.53 o 
  11   6  12        0.10       -0.66      7.43 o 
  12   6  12       10.25       23.53     10.66 o 
   1   7  12      141.71      159.97     10.55 o 
   2   7  12      147.47      144.80      7.52 o 
   3   7  12       17.33       13.54      7.94 o 
   4   7  12      769.18      831.21     16.51 o 
   5   7  12        0.00        7.14      8.99 o 
   6   7  12      341.16      340.54     10.80 o 
   7   7  12        0.05       -4.42      4.75 o 
   8   7  12       95.15      112.98     13.66 o 
   9   7  12       22.80       17.91      6.38 o 
  10   7  12        0.06        1.51      4.82 o 
  11   7  12        0.44        0.84      8.36 o 
  12   7  12        1.16       -2.35     15.60 o 
   0   8  12      606.18      643.21     21.76 o 
   1   8  12      494.22      539.70     13.61 o 
   2   8  12      158.02      168.86      7.52 o 
   3   8  12       64.10       73.19      6.82 o 
   4   8  12      330.12      387.59     22.57 o 
   5   8  12       27.43       38.73      8.46 o 
   6   8  12        0.97       -6.18      7.50 o 
   7   8  12        5.20        5.72      2.00 o 
   8   8  12       18.82       11.05      9.26 o 
   9   8  12       62.48       28.47     11.53 o 
  10   8  12        2.69       -3.77     13.82 o 
  11   8  12        2.40       12.08     13.59 o 
   1   9  12        0.39        1.45      5.67 o 
   2   9  12        5.55        6.22      4.12 o 
   3   9  12       62.20       78.11      6.71 o 
   4   9  12      352.46      381.85     11.43 o 
   5   9  12       13.98       16.57      8.49 o 
   6   9  12        6.53       12.49      8.68 o 
   7   9  12        5.81       18.73      9.79 o 
   8   9  12       41.20       34.84     12.87 o 
   9   9  12        2.64       16.76     11.72 o 
  10   9  12        0.10       11.50     12.00 o 
  11   9  12        2.20        5.64     12.24 o 
   0  10  12      620.70      652.81     25.69 o 
   1  10  12       67.40       86.14      8.94 o 
   2  10  12        0.35        1.86      6.42 o 
   3  10  12        2.66        6.81      5.81 o 
   4  10  12       90.92       91.95      6.62 o 
   5  10  12       24.21       24.07     10.37 o 
   6  10  12       27.64       20.23     10.14 o 
   7  10  12        0.65        3.68      8.93 o 
   8  10  12        4.24       -1.39      8.03 o 
   9  10  12        6.21       20.18     11.78 o 
  10  10  12       40.90       50.25     14.55 o 
   1  11  12       30.47       34.03      5.50 o 
   2  11  12        0.29       -0.98      4.18 o 
   3  11  12        1.68       -1.91      5.42 o 
   4  11  12      124.47      136.23      7.42 o 
   5  11  12       10.72        8.08      5.83 o 
   6  11  12       54.22       61.68     12.31 o 
   7  11  12        4.88       17.04     10.66 o 
   8  11  12        0.28       -7.43     11.48 o 
   9  11  12        1.03        9.14     10.45 o 
   0  12  12        0.00      -13.00     15.41 o 
   1  12  12       26.66       21.63      5.76 o 
   2  12  12        0.00       -1.65      4.98 o 
   3  12  12       25.80       18.64      9.65 o 
   4  12  12       26.66       11.95      7.56 o 
   5  12  12        0.50        2.51      9.21 o 
   6  12  12        2.13       19.29     11.65 o 
   7  12  12        0.29        0.25      9.49 o 
   8  12  12        2.66        8.07     11.45 o 
   9  12  12       22.48       50.37     14.80 o 
   1  13  12       37.01       26.95      9.81 o 
   2  13  12        4.45        3.87      6.35 o 
   3  13  12        0.00        6.83      6.31 o 
   4  13  12        0.05       -0.97      5.39 o 
   5  13  12        2.02       -6.45      9.63 o 
   6  13  12        0.58        3.64     10.40 o 
   7  13  12        1.24       10.50     12.33 o 
   8  13  12        3.79        4.80     12.27 o 
   0  14  12       29.07       44.85     21.94 o 
   1  14  12        4.71       10.61      9.35 o 
   2  14  12        0.00        4.60      7.54 o 
   3  14  12        5.01        7.86      6.49 o 
   4  14  12       15.31       16.69     12.96 o 
   5  14  12        4.67       -0.59      9.84 o 
   6  14  12        0.00       -1.80     11.42 o 
   1  15  12        2.67      -10.68     11.29 o 
   2  15  12        0.21        3.18      8.01 o 
   3  15  12        0.02       21.56     17.19 o 
   4  15  12        0.01       -0.47     12.84 o 
   5  15  12        0.15       -8.57     15.53 o 
   0  16  12       28.62       12.41     14.24 o 
   1  16  12       13.34        1.03      9.88 o 
   2  16  12        9.92       15.22     14.57 o 
   1   1  13       27.05       29.83      3.38 o 
   2   1  13       60.81       63.66      3.21 o 
   3   1  13      211.80      227.11      5.04 o 
   4   1  13        1.86        4.68      6.58 o 
   5   1  13      242.50      244.37      9.24 o 
   6   1  13       47.96       49.75      8.25 o 
   7   1  13       61.62       91.34      9.95 o 
   8   1  13       18.12       16.72      8.36 o 
   9   1  13       64.51       54.22      9.45 o 
  10   1  13        1.35        0.86      7.76 o 
  11   1  13        0.39        7.05      7.57 o 
  12   1  13        8.30       13.06     10.27 o 
  13   1  13        0.53       -5.00      9.01 o 
   0   2  13      754.90      798.57     13.14 o 
   1   2  13     1149.64     1161.55     10.34 o 
   2   2  13      277.38      278.57      5.85 o 
   3   2  13      185.52      175.73      6.13 o 
   4   2  13      101.96      113.69      4.12 o 
   5   2  13      107.72      124.48      8.04 o 
   6   2  13       15.56       21.19      6.97 o 
   7   2  13       24.46       18.46      5.52 o 
   8   2  13       67.58       49.99      6.69 o 
   9   2  13      131.28      132.73      8.45 o 
  10   2  13       14.59        8.15      6.74 o 
  11   2  13        7.28       -3.81      7.43 o 
  12   2  13       29.60       34.56     11.05 o 
  13   2  13        1.17        3.07      8.66 o 
   1   3  13       30.33       27.61      3.08 o 
   2   3  13     1896.09     1972.06     15.16 o 
   3   3  13      167.53      150.74      6.11 o 
   4   3  13      218.19      243.51      7.31 o 
   5   3  13      103.06      123.14      7.57 o 
   6   3  13      133.74      134.44      6.00 o 
   7   3  13       21.48       23.01      6.26 o 
   8   3  13        6.68        9.00      6.40 o 
   9   3  13       22.63       16.50      7.58 o 
  10   3  13        0.85        2.76      7.70 o 
  11   3  13        0.81        2.46      6.65 o 
  12   3  13        0.98        3.04      7.54 o 
  13   3  13        2.62       26.37     21.62 o 
   0   4  13     1095.02     1207.74     13.58 o 
   1   4  13       42.90       35.56      2.64 o 
   2   4  13       21.03       20.77      4.94 o 
   3   4  13        1.55        3.40      3.85 o 
   4   4  13      273.82      264.27      7.02 o 
   5   4  13       69.46       84.14      7.26 o 
   6   4  13      697.22      659.50      9.77 o 
   7   4  13       30.19       37.82      5.94 o 
   8   4  13        3.78        3.90      4.48 o 
   9   4  13        3.84       10.77      6.87 o 
  10   4  13        7.71        0.07      6.41 o 
  11   4  13        1.91        0.31      9.19 o 
  12   4  13        0.00       -7.91     10.44 o 
   1   5  13       58.09       51.58      3.55 o 
   2   5  13      256.06      266.81      7.05 o 
   3   5  13      105.59       90.15      6.87 o 
   4   5  13       35.36       41.32      5.01 o 
   5   5  13      119.16      121.06      8.78 o 
   6   5  13     1113.79     1221.73     14.95 o 
   7   5  13        2.96        4.20      3.65 o 
   8   5  13      279.42      317.12     12.06 o 
   9   5  13       11.07        4.65      5.06 o 
  10   5  13        1.89        6.33      7.42 o 
  11   5  13        0.27       -0.23      7.12 o 
  12   5  13       24.47       26.10     13.78 o 
   0   6  13       50.78       60.57      5.83 o 
   1   6  13      200.90      201.72      5.88 o 
   2   6  13       25.92       34.25      7.78 o 
   3   6  13      104.11       91.43      9.48 o 
   4   6  13      739.40      805.82     16.17 o 
   5   6  13       17.29       21.08      3.99 o 
   6   6  13      695.41      747.97     11.33 o 
   7   6  13        0.02       -1.05      4.84 o 
   8   6  13      424.72      470.67     12.45 o 
   9   6  13       27.36       18.10      6.25 o 
  10   6  13       14.75       16.72      6.70 o 
  11   6  13        5.73        0.81      8.84 o 
  12   6  13       18.16        2.88      9.33 o 
   1   7  13        0.10        1.51      6.98 o 
   2   7  13       15.09       16.87      4.26 o 
   3   7  13      125.82      162.01     11.10 o 
   4   7  13      156.53      165.21     10.56 o 
   5   7  13       52.71       57.22      9.27 o 
   6   7  13       54.01       48.98      5.00 o 
   7   7  13       15.26       16.86      4.21 o 
   8   7  13      127.61      117.46     14.93 o 
   9   7  13       32.09       26.50      8.74 o 
  10   7  13        0.52        8.96      7.31 o 
  11   7  13        7.46       16.16     13.18 o 
   0   8  13        2.73        4.80      2.84 o 
   1   8  13        5.87        7.10      7.80 o 
   2   8  13      561.16      535.00     10.94 o 
   3   8  13       23.93       20.40      8.06 o 
   4   8  13      240.07      251.63     14.38 o 
   5   8  13      222.84      222.77     11.45 o 
   6   8  13       14.69       16.10      9.48 o 
   7   8  13       11.41        8.18      9.33 o 
   8   8  13       12.71        3.29      6.12 o 
   9   8  13       64.17       14.61     13.06 o 
  10   8  13        0.55        0.18      9.03 o 
  11   8  13       14.42       10.96     15.25 o 
   1   9  13        7.97       13.56      7.36 o 
   2   9  13      128.43      145.82      6.84 o 
   3   9  13       52.42       47.54      5.58 o 
   4   9  13      116.78      125.52     11.21 o 
   5   9  13       11.65       15.80      9.15 o 
   6   9  13        1.57        2.85      8.83 o 
   7   9  13        0.93      -12.90     12.90 o 
   8   9  13       26.82       17.90     11.39 o 
   9   9  13        3.67       -4.72     10.67 o 
  10   9  13        0.85        9.32     14.06 o 
   0  10  13      501.11      567.92     28.38 o 
   1  10  13        0.45       12.92      5.23 o 
   2  10  13        1.74        1.41      4.67 o 
   3  10  13        2.68        9.02      5.57 o 
   4  10  13        5.91       10.38      5.08 o 
   5  10  13       56.48       42.02     11.49 o 
   6  10  13       31.59       29.54     11.42 o 
   7  10  13       19.97       34.97     16.07 o 
   8  10  13        5.04       10.30      9.59 o 
   9  10  13        0.35        5.79     11.61 o 
  10  10  13       52.49       32.39     14.55 o 
   1  11  13        0.82        0.29      4.21 o 
   2  11  13      129.09      151.97      8.93 o 
   3  11  13       15.56        8.05      4.93 o 
   4  11  13       49.82       34.42      8.51 o 
   5  11  13        0.26       -7.40     11.46 o 
   6  11  13        9.18       15.94     14.56 o 
   7  11  13        1.50        6.95      9.73 o 
   8  11  13        0.09        3.68     10.62 o 
   9  11  13        0.18        8.24     11.24 o 
   0  12  13       31.61       25.77     16.92 o 
   1  12  13       61.23       50.59     11.56 o 
   2  12  13        0.01        3.58      5.33 o 
   3  12  13       33.08       15.44      7.39 o 
   4  12  13       40.09       14.03      7.18 o 
   5  12  13       12.01       16.24     12.83 o 
   6  12  13        1.81       -0.42      8.38 o 
   7  12  13        7.60       10.56     10.43 o 
   8  12  13        3.42        5.16     11.43 o 
   1  13  13      134.49      147.48     32.61 o 
   2  13  13        3.74        2.33      3.91 o 
   3  13  13        2.94       -1.02      5.32 o 
   4  13  13        0.01        8.41      8.08 o 
   5  13  13        0.33       11.88     10.67 o 
   6  13  13        0.83       16.28     12.55 o 
   7  13  13        0.00        7.19     12.15 o 
   0  14  13       83.71      101.87     43.64 o 
   1  14  13       24.18       20.20      9.20 o 
   2  14  13        0.71        7.07      8.65 o 
   3  14  13        3.25       -0.49     10.37 o 
   4  14  13        0.61       -4.08     13.75 o 
   5  14  13        1.77       -0.04      8.11 o 
   6  14  13        8.44        7.30     10.19 o 
   1  15  13        3.71       -6.77      9.32 o 
   2  15  13        1.57       11.82     15.62 o 
   3  15  13        0.12      -13.19     16.98 o 
   4  15  13        6.59       25.33     19.65 o 
   0   0  14      640.83      697.23     12.31 o 
   1   0  14     3684.23     3611.95     27.59 o 
   2   0  14      141.99      136.58      6.34 o 
   3   0  14     2220.14     2195.93     21.26 o 
   4   0  14        0.96       -7.35      8.31 o 
   5   0  14       16.70       46.74     14.30 o 
   6   0  14      205.96      184.19     16.42 o 
   7   0  14       11.51       12.23     11.61 o 
   8   0  14        0.28       -9.40     11.45 o 
   9   0  14      331.95      397.04     20.23 o 
  10   0  14      303.11      318.06     23.70 o 
  11   0  14       39.88       23.04     17.88 o 
  12   0  14       10.50        1.92     14.00 o 
  13   0  14       89.37      118.51     23.67 o 
   1   1  14      378.96      360.40      5.58 o 
   2   1  14      155.42      163.43      4.73 o 
   3   1  14       48.72       49.22      4.09 o 
   4   1  14       69.70       59.09      5.31 o 
   5   1  14        7.06       -0.41      6.61 o 
   6   1  14       11.27       17.38      8.05 o 
   7   1  14       38.50       56.42      8.55 o 
   8   1  14       69.35       63.11      8.69 o 
   9   1  14       26.32       24.89      9.17 o 
  10   1  14        0.87        0.87      7.29 o 
  11   1  14        0.04       -1.36      6.66 o 
  12   1  14        1.08        6.09      9.55 o 
   0   2  14       97.89      111.93      6.85 o 
   1   2  14       30.59       26.13      3.96 o 
   2   2  14       16.33       23.16      4.42 o 
   3   2  14     1491.81     1519.23     13.60 o 
   4   2  14        1.01        1.29      2.48 o 
   5   2  14       47.10       34.07      7.88 o 
   6   2  14        3.28       10.98      7.36 o 
   7   2  14        3.41       -3.02      4.71 o 
   8   2  14       13.71       16.96      5.61 o 
   9   2  14       17.38       14.98      7.83 o 
  10   2  14       25.64       18.72      7.80 o 
  11   2  14       10.93        4.56      8.03 o 
  12   2  14        0.17       12.13      8.47 o 
   1   3  14      316.92      286.66      4.42 o 
   2   3  14      104.15      116.64      5.88 o 
   3   3  14      134.40      146.06      6.52 o 
   4   3  14        2.70        2.45      5.05 o 
   5   3  14      102.75       97.94      8.09 o 
   6   3  14       47.50       45.89      5.55 o 
   7   3  14      279.08      269.25      6.85 o 
   8   3  14       80.60       77.53      7.34 o 
   9   3  14       13.90       10.18      6.48 o 
  10   3  14        0.08        0.72      5.64 o 
  11   3  14       10.99        5.83      6.68 o 
  12   3  14        2.73        5.88      9.17 o 
   0   4  14     1083.73     1113.13     13.22 o 
   1   4  14       91.38       90.05      3.25 o 
   2   4  14       27.24       29.81      5.15 o 
   3   4  14        0.64       -4.19      4.72 o 
   4   4  14      502.92      524.51     10.39 o 
   5   4  14      346.41      398.94     10.06 o 
   6   4  14      132.89      162.00      7.50 o 
   7   4  14       57.23       55.52      5.02 o 
   8   4  14        0.29        7.51      4.05 o 
   9   4  14       10.09        8.51      5.13 o 
  10   4  14        2.81        2.67      5.56 o 
  11   4  14        0.05        4.64      6.18 o 
  12   4  14        0.03       -4.81     10.38 o 
   1   5  14       23.35       22.13      3.92 o 
   2   5  14        6.90        9.86      3.31 o 
   3   5  14      109.23      117.76      8.38 o 
   4   5  14      369.53      365.59     10.11 o 
   5   5  14        2.61       13.52      4.51 o 
   6   5  14      288.31      285.05      9.97 o 
   7   5  14      486.08      511.40     11.13 o 
   8   5  14      131.99      127.07      8.92 o 
   9   5  14        4.42        5.37      4.35 o 
  10   5  14        0.28        2.25      5.47 o 
  11   5  14        0.51       -0.64      8.62 o 
  12   5  14        0.89        9.70     11.68 o 
   0   6  14      421.66      427.78     13.17 o 
   1   6  14        3.88        4.36      2.51 o 
   2   6  14       44.87       71.28     12.44 o 
   3   6  14      210.37      208.62     12.13 o 
   4   6  14      274.03      288.16     11.52 o 
   5   6  14       92.16       99.74      6.64 o 
   6   6  14      288.25      322.26      8.31 o 
   7   6  14      288.77      331.71      8.86 o 
   8   6  14       31.33       21.43      6.84 o 
   9   6  14       70.52       54.97     13.97 o 
  10   6  14        6.01       -1.82      6.51 o 
  11   6  14       19.98       20.80     11.36 o 
  12   6  14        1.24       10.04     10.40 o 
   1   7  14      222.51      206.96      9.42 o 
   2   7  14       21.23       19.04     10.44 o 
   3   7  14      697.39      751.20     21.43 o 
   4   7  14        1.76        4.33      8.48 o 
   5   7  14       54.32       75.01      9.13 o 
   6   7  14       64.16       52.70      9.97 o 
   7   7  14       53.40       37.07      6.13 o 
   8   7  14        0.03       -2.45      4.67 o 
   9   7  14        1.28        5.07      7.13 o 
  10   7  14       25.61       11.89      7.95 o 
  11   7  14       16.04       10.89     13.28 o 
   0   8  14       28.25       41.22      4.84 o 
   1   8  14      139.43      178.67      9.23 o 
   2   8  14        8.11        9.78      4.89 o 
   3   8  14     1932.70     2124.34     37.00 o 
   4   8  14      279.94      318.24     12.83 o 
   5   8  14        0.16       -7.92      7.92 o 
   6   8  14      104.28       87.71     15.41 o 
   7   8  14      142.38      179.89     23.01 o 
   8   8  14        9.77        1.71      8.36 o 
   9   8  14       15.56        0.92     10.21 o 
  10   8  14        0.76        6.23     11.49 o 
  11   8  14        0.69        3.60     12.31 o 
   1   9  14      104.76      138.75     10.03 o 
   2   9  14        8.60        1.77      4.90 o 
   3   9  14      227.57      291.69     20.20 o 
   4   9  14      370.79      433.72     14.94 o 
   5   9  14       25.48       29.08     10.58 o 
   6   9  14       16.44        0.61      8.08 o 
   7   9  14       39.24       19.42     10.90 o 
   8   9  14        4.14       -4.34     10.16 o 
   9   9  14       11.61        6.07     10.31 o 
  10   9  14        0.13       -6.48     13.36 o 
   0  10  14      414.33      486.10     22.08 o 
   1  10  14       67.63       72.91      8.42 o 
   2  10  14       28.76       26.14      6.25 o 
   3  10  14       37.00       41.88      8.47 o 
   4  10  14       11.73        7.89      8.70 o 
   5  10  14       34.45       33.20     13.63 o 
   6  10  14       18.77       21.63     12.59 o 
   7  10  14       18.89       -3.14      9.67 o 
   8  10  14        0.95       11.57     10.27 o 
   9  10  14       12.47       -1.43     10.80 o 
  10  10  14       11.60       30.66     13.68 o 
   1  11  14        2.31        0.87      4.78 o 
   2  11  14       28.34       21.97      6.87 o 
   3  11  14       70.46       62.45     15.17 o 
   4  11  14       16.83        6.67      4.69 o 
   5  11  14        5.13       12.71     10.20 o 
   6  11  14       12.87       15.90      9.80 o 
   7  11  14        9.24        7.34     10.76 o 
   8  11  14        0.45       -7.41     11.69 o 
   9  11  14        1.09       12.18     11.35 o 
   0  12  14        0.65        2.53     17.25 o 
   1  12  14      243.86      295.77     19.53 o 
   2  12  14        0.01       -2.54      5.34 o 
   3  12  14       56.99       19.60      9.32 o 
   4  12  14       40.78        9.34     10.03 o 
   5  12  14        5.30       -0.18      8.23 o 
   6  12  14       13.45       20.34     10.50 o 
   7  12  14        7.64       22.77     11.44 o 
   8  12  14        0.59        3.77     11.28 o 
   1  13  14        7.81        0.17      7.16 o 
   2  13  14        0.82        1.06      9.05 o 
   3  13  14        2.72       -0.06      6.04 o 
   4  13  14        1.85        4.58      8.43 o 
   5  13  14        0.09        4.84      8.62 o 
   6  13  14        2.58        0.76      8.37 o 
   7  13  14        5.54        6.22     10.17 o 
   0  14  14       30.76       24.20     22.29 o 
   1  14  14        6.36       11.96     10.55 o 
   2  14  14        0.15        2.30     11.90 o 
   3  14  14        0.01        4.21     14.50 o 
   4  14  14        7.67       18.36     14.31 o 
   5  14  14       12.02       17.37     13.37 o 
   1  15  14        4.41       26.99     14.89 o 
   2  15  14        3.07       25.29     23.29 o 
   3  15  14        5.23        4.17     13.70 o 
   1   1  15      491.31      495.10      6.76 o 
   2   1  15      624.88      626.75      7.76 o 
   3   1  15      841.03      841.09      8.92 o 
   4   1  15        0.43        0.23      4.04 o 
   5   1  15       30.68       30.79      8.27 o 
   6   1  15      133.69      145.29     10.20 o 
   7   1  15        9.20        0.19      7.74 o 
   8   1  15      101.33      127.83     10.75 o 
   9   1  15       12.54        6.29      9.70 o 
  10   1  15        6.36        3.30      9.07 o 
  11   1  15        0.54        5.62      7.31 o 
  12   1  15        1.82       -5.24     10.11 o 
   0   2  15      106.14       86.27      5.66 o 
   1   2  15       22.33       20.53      4.49 o 
   2   2  15     2054.15     2015.09     15.29 o 
   3   2  15      261.68      265.49      7.68 o 
   4   2  15     1205.31     1233.74     14.53 o 
   5   2  15      161.81      175.59      5.58 o 
   6   2  15      368.23      333.42     11.10 o 
   7   2  15      231.64      226.60      7.63 o 
   8   2  15      209.91      191.86      8.60 o 
   9   2  15        0.65        0.35      6.23 o 
  10   2  15       12.02        3.42      6.25 o 
  11   2  15        0.45       -4.19      9.03 o 
  12   2  15        0.10       -2.62      7.91 o 
   1   3  15      213.35      235.10      6.28 o 
   2   3  15       97.65      123.18      5.63 o 
   3   3  15       39.22       30.87      5.39 o 
   4   3  15      165.11      192.93      8.95 o 
   5   3  15      241.68      233.63      9.58 o 
   6   3  15      511.74      565.14     12.53 o 
   7   3  15       44.90       48.52      5.85 o 
   8   3  15      130.34      131.55      6.51 o 
   9   3  15        5.77       11.34      5.56 o 
  10   3  15        9.94        6.48      6.50 o 
  11   3  15        0.02        1.80      7.51 o 
  12   3  15       23.02       20.40     11.18 o 
   0   4  15       51.98       61.08      6.10 o 
   1   4  15      641.14      659.22      9.04 o 
   2   4  15       14.31       13.39      5.54 o 
   3   4  15       74.84       79.08      6.07 o 
   4   4  15        1.28        6.28      4.81 o 
   5   4  15      204.92      219.12      8.28 o 
   6   4  15      191.13      215.77      8.64 o 
   7   4  15      111.41      127.40      8.36 o 
   8   4  15       22.59       19.11      6.15 o 
   9   4  15       43.04       16.62      8.57 o 
  10   4  15        0.20       -4.92      6.29 o 
  11   4  15       21.75       12.35     10.37 o 
  12   4  15        1.56       29.80     11.55 o 
   1   5  15      110.92      124.44      3.48 o 
   2   5  15       55.99       63.96      4.25 o 
   3   5  15       26.80       21.95      5.97 o 
   4   5  15      825.29      826.45     11.64 o 
   5   5  15        7.27       12.20      5.19 o 
   6   5  15        6.66        4.34      4.35 o 
   7   5  15        0.31       -2.21      4.81 o 
   8   5  15       49.42       38.68      7.73 o 
   9   5  15        9.99        4.52      3.47 o 
  10   5  15       12.45        3.04      8.12 o 
  11   5  15        3.05       12.14      9.32 o 
  12   5  15        0.08       11.84     10.15 o 
   0   6  15       67.80       76.17      5.84 o 
   1   6  15        1.94       -0.17      2.66 o 
   2   6  15      364.03      382.67      7.92 o 
   3   6  15      383.71      425.60     13.66 o 
   4   6  15     1305.76     1402.46     25.09 o 
   5   6  15      235.30      233.67     11.26 o 
   6   6  15      292.48      308.20      7.33 o 
   7   6  15       89.86       81.77      9.19 o 
   8   6  15       19.47       11.87      6.63 o 
   9   6  15       10.36        7.84      7.02 o 
  10   6  15        0.15        6.36      7.64 o 
  11   6  15        7.24        5.09      8.06 o 
   1   7  15       35.46       36.71      4.57 o 
   2   7  15        0.37        8.95      8.28 o 
   3   7  15        7.96       15.80      9.34 o 
   4   7  15       21.92       22.68     12.08 o 
   5   7  15      109.05      122.55     10.02 o 
   6   7  15       11.42       20.36      9.35 o 
   7   7  15      175.00      205.51     19.93 o 
   8   7  15        1.29       -0.99      4.24 o 
   9   7  15        1.30       -3.58      7.92 o 
  10   7  15        1.94       -2.79     11.87 o 
  11   7  15        9.13        0.98     10.49 o 
   0   8  15       98.30       87.41      4.95 o 
   1   8  15        4.03        0.32      4.29 o 
   2   8  15      147.23      179.97     12.09 o 
   3   8  15        2.52       -8.23      8.23 o 
   4   8  15        0.31        6.46      7.54 o 
   5   8  15      213.93      256.33     12.36 o 
   6   8  15       34.01       28.42      9.21 o 
   7   8  15        5.20        2.95      8.48 o 
   8   8  15       80.42       34.49     14.67 o 
   9   8  15        3.41        8.67     11.60 o 
  10   8  15       25.86       11.27     12.29 o 
   1   9  15       14.42       13.25      4.00 o 
   2   9  15      189.46      213.72     14.07 o 
   3   9  15        2.55        2.16      8.04 o 
   4   9  15       18.93       20.87      9.11 o 
   5   9  15       10.32        9.24      8.60 o 
   6   9  15       51.14       22.66      9.63 o 
   7   9  15        5.69        6.27      9.96 o 
   8   9  15       96.02       15.22     12.20 o 
   9   9  15        0.06        3.16     11.06 o 
  10   9  15        4.34        1.73     12.87 o 
   0  10  15      213.50      210.10     19.02 o 
   1  10  15        2.31        5.60      4.38 o 
   2  10  15      488.93      577.35     18.17 o 
   3  10  15      147.36      165.06     15.32 o 
   4  10  15       16.14        5.21      9.87 o 
   5  10  15       11.24        2.96     10.33 o 
   6  10  15        1.07       -0.75      8.75 o 
   7  10  15       17.56       18.76     11.29 o 
   8  10  15        3.12       -1.63      9.86 o 
   9  10  15        2.01        4.00     12.13 o 
   1  11  15       47.54       38.89      6.12 o 
   2  11  15       77.24       91.54     15.79 o 
   3  11  15        0.02        7.43      4.21 o 
   4  11  15        8.18        1.67     10.78 o 
   5  11  15       28.03        9.42      9.51 o 
   6  11  15        8.56        2.19     10.84 o 
   7  11  15        2.72        6.57     12.55 o 
   8  11  15        3.66       10.19     11.03 o 
   0  12  15       21.88        4.18     14.73 o 
   1  12  15        0.66       -1.94      6.62 o 
   2  12  15       45.31       29.61      8.14 o 
   3  12  15       19.21        2.49      8.53 o 
   4  12  15        4.86       -4.67      8.20 o 
   5  12  15        8.42       21.22     11.16 o 
   6  12  15        0.22        8.47     11.75 o 
   7  12  15        0.16       -0.40     12.15 o 
   8  12  15        6.30       52.23     17.22 o 
   1  13  15        6.34        6.87      7.29 o 
   2  13  15        3.23       -3.35     14.08 o 
   3  13  15       13.41       -4.37     15.26 o 
   4  13  15        3.63       11.78      9.51 o 
   5  13  15        0.00       -1.09      8.53 o 
   6  13  15       15.90       37.89     15.40 o 
   0  14  15      101.03      108.86     36.64 o 
   1  14  15        0.23        1.87     12.91 o 
   2  14  15        3.15       10.03     16.88 o 
   3  14  15        3.37        4.25     16.24 o 
   4  14  15        3.34        1.52     15.83 o 
   5  14  15       18.10       44.40     29.78 o 
   1  15  15        7.14       23.61     18.83 o 
   2  15  15       26.91       36.00     21.03 o 
   0   0  16      477.81      498.97     12.92 o 
   1   0  16      120.59      118.86      6.61 o 
   2   0  16        0.50        5.35      4.47 o 
   3   0  16      187.76      204.70      7.87 o 
   4   0  16       45.87       53.04      7.17 o 
   5   0  16      468.55      431.87     16.84 o 
   6   0  16      508.95      535.86     20.98 o 
   7   0  16      619.36      655.49     18.69 o 
   8   0  16       19.65       20.14     13.77 o 
   9   0  16       89.76       82.33     21.13 o 
  10   0  16        0.11      -10.57     17.39 o 
  11   0  16        0.36       10.67     16.68 o 
  12   0  16        0.03        8.51     10.20 o 
   1   1  16       78.07       79.51      4.92 o 
   2   1  16        3.65        2.93      3.18 o 
   3   1  16      385.84      416.98      6.84 o 
   4   1  16      115.82      125.43      6.06 o 
   5   1  16       82.27      103.64      7.02 o 
   6   1  16        5.03       22.55      7.65 o 
   7   1  16       46.99       28.18      8.69 o 
   8   1  16        0.15        0.35      8.93 o 
   9   1  16        4.67       -0.35      8.03 o 
  10   1  16        0.27        5.87      6.94 o 
  11   1  16        0.21       -4.16      7.53 o 
  12   1  16        0.48       19.07      8.28 o 
   0   2  16      990.34     1033.79     14.46 o 
   1   2  16      252.78      249.63      6.99 o 
   2   2  16       18.41       16.74      4.49 o 
   3   2  16      138.10      133.32      6.43 o 
   4   2  16      420.95      408.04      8.36 o 
   5   2  16      358.37      397.96      6.71 o 
   6   2  16       24.18       23.04      3.36 o 
   7   2  16        8.24        5.95      4.21 o 
   8   2  16       38.78       35.33      7.30 o 
   9   2  16       17.16       11.52      6.07 o 
  10   2  16        0.65       -1.92      5.83 o 
  11   2  16        4.58        0.52      6.67 o 
  12   2  16        0.12        9.19     11.36 o 
   1   3  16       61.61       65.00      5.13 o 
   2   3  16      220.13      251.98      7.47 o 
   3   3  16      103.98      112.90      6.35 o 
   4   3  16     1449.95     1423.51     14.89 o 
   5   3  16      273.39      268.01     10.11 o 
   6   3  16      600.23      638.82     12.76 o 
   7   3  16        4.89        8.60      6.59 o 
   8   3  16       68.83       73.23      6.00 o 
   9   3  16        1.57       -0.28      6.04 o 
  10   3  16        6.70       -1.80      6.65 o 
  11   3  16        8.57        3.19     10.22 o 
  12   3  16        7.20       12.05     11.59 o 
   0   4  16      374.69      398.62     11.82 o 
   1   4  16        2.14        2.32      3.58 o 
   2   4  16       71.49       79.62      6.15 o 
   3   4  16      179.66      198.66      8.13 o 
   4   4  16      176.09      184.02      8.17 o 
   5   4  16     2628.39     2795.43     23.68 o 
   6   4  16       86.88       77.89      7.53 o 
   7   4  16      472.61      470.98     12.15 o 
   8   4  16       31.84       21.91      8.64 o 
   9   4  16       28.45       30.23      9.22 o 
  10   4  16        1.47        3.53      8.36 o 
  11   4  16        0.50        0.15      8.74 o 
  12   4  16       13.94       20.84     11.87 o 
   1   5  16      105.33       94.61      5.65 o 
   2   5  16      287.76      290.13      8.18 o 
   3   5  16     1042.38     1069.69     14.09 o 
   4   5  16       46.65       56.01      8.71 o 
   5   5  16      140.22      172.51      7.89 o 
   6   5  16       49.46       66.66      6.23 o 
   7   5  16        0.47        2.65      5.31 o 
   8   5  16      132.31      157.15     18.75 o 
   9   5  16        0.43        4.77      6.20 o 
  10   5  16        0.48        2.65      8.03 o 
  11   5  16        2.74        6.37      8.76 o 
   0   6  16       18.48       19.44      4.53 o 
   1   6  16      232.81      252.42      6.61 o 
   2   6  16       91.23       90.59      7.00 o 
   3   6  16       38.57       35.07      3.69 o 
   4   6  16        5.59        9.27      5.49 o 
   5   6  16      116.90      131.59      7.17 o 
   6   6  16      155.12      172.38      7.47 o 
   7   6  16      122.37      139.46     13.32 o 
   8   6  16      113.42      127.67     19.21 o 
   9   6  16       14.38       13.23      6.77 o 
  10   6  16        0.98       -1.64      7.11 o 
  11   6  16        8.34       -0.67     10.89 o 
   1   7  16       16.60       16.40      2.86 o 
   2   7  16       12.89       16.40      8.42 o 
   3   7  16       85.17       66.67     10.14 o 
   4   7  16        1.19        5.06      8.39 o 
   5   7  16        4.05        8.11      9.28 o 
   6   7  16       26.43       19.65      9.83 o 
   7   7  16       39.86       35.02      8.54 o 
   8   7  16        2.05        7.80      6.51 o 
   9   7  16       13.37        1.57     11.03 o 
  10   7  16       12.74        6.48     12.16 o 
  11   7  16        7.30       -3.75     13.03 o 
   0   8  16        0.92        5.40      4.47 o 
   1   8  16      110.55      123.61      5.34 o 
   2   8  16        4.24        3.86      7.14 o 
   3   8  16       50.11       51.16     10.65 o 
   4   8  16       10.91        8.10     12.15 o 
   5   8  16       80.68      103.64     10.91 o 
   6   8  16        1.95       -5.70      8.49 o 
   7   8  16       36.20       17.18     10.76 o 
   8   8  16        2.69        1.67      9.32 o 
   9   8  16       53.53       31.23     14.09 o 
  10   8  16        0.13        6.63     11.93 o 
   1   9  16       12.12       13.87      5.69 o 
   2   9  16       10.11        2.49      6.82 o 
   3   9  16      147.52      182.63     13.15 o 
   4   9  16       20.42        6.76     10.41 o 
   5   9  16       75.03       46.52     14.07 o 
   6   9  16        4.62       -5.49      9.09 o 
   7   9  16       14.18        8.93      9.62 o 
   8   9  16        0.42       -1.07      9.00 o 
   9   9  16        6.07        2.73     10.25 o 
  10   9  16        2.81        6.84     12.98 o 
   0  10  16       18.32       26.69     15.31 o 
   1  10  16       90.55      103.67      6.62 o 
   2  10  16        0.00        2.35      4.02 o 
   3  10  16       90.88       72.70     11.50 o 
   4  10  16        2.66        7.74     13.38 o 
   5  10  16        0.09       12.30      9.52 o 
   6  10  16        0.00       -2.81     11.70 o 
   7  10  16       62.82       39.60     13.91 o 
   8  10  16       13.39        6.17     10.21 o 
   9  10  16        0.73       10.15     11.99 o 
   1  11  16       20.93       15.97      6.16 o 
   2  11  16        5.92        5.83      6.42 o 
   3  11  16        4.51        1.21      8.81 o 
   4  11  16        3.53       -0.64     10.33 o 
   5  11  16        9.45        2.45      9.26 o 
   6  11  16       15.85        8.19     10.52 o 
   7  11  16        4.67       -4.89     10.82 o 
   8  11  16        1.73        7.35     11.57 o 
   0  12  16       21.41       23.12     19.54 o 
   1  12  16      113.07       69.06     31.28 o 
   2  12  16       26.34        4.46     13.79 o 
   3  12  16       44.93       18.21     12.92 o 
   4  12  16        6.94        7.79     12.02 o 
   5  12  16       14.50        6.41      9.13 o 
   6  12  16        5.51      -10.78     15.05 o 
   7  12  16        2.94       24.35     16.33 o 
   1  13  16        2.20       12.36     12.66 o 
   2  13  16        6.10       14.60     17.12 o 
   3  13  16        2.61        4.29     13.35 o 
   4  13  16        2.15       10.44     17.65 o 
   5  13  16        3.53        4.66      9.48 o 
   6  13  16        1.42       12.08     11.82 o 
   0  14  16        2.03        5.06     16.68 o 
   1  14  16        4.36       -3.81     15.97 o 
   2  14  16        3.05        0.50     11.65 o 
   3  14  16        2.13      -22.72     22.72 o 
   4  14  16        2.20       17.07     18.63 o 
   1  15  16        7.69       -8.56     16.90 o 
   1   1  17        0.30        6.00      3.88 o 
   2   1  17       12.08        7.29      4.31 o 
   3   1  17      103.08      115.55      5.04 o 
   4   1  17       14.91       13.01      3.87 o 
   5   1  17       21.65       16.22      4.83 o 
   6   1  17      182.97      185.58      9.37 o 
   7   1  17        2.46        0.20      6.27 o 
   8   1  17        8.68        4.56      8.76 o 
   9   1  17       16.33       14.31     10.85 o 
  10   1  17       22.25        3.15      6.47 o 
  11   1  17       15.00        2.76      6.68 o 
  12   1  17        5.06        4.28     10.57 o 
   0   2  17      293.02      289.63     10.45 o 
   1   2  17      134.46      154.92      5.97 o 
   2   2  17      191.63      173.35      6.19 o 
   3   2  17      266.75      249.30      7.27 o 
   4   2  17     2142.97     2223.47     19.05 o 
   5   2  17      175.41      199.39      9.63 o 
   6   2  17       64.16       69.03      3.74 o 
   7   2  17        0.32        9.97      4.93 o 
   8   2  17       39.23       42.00      7.07 o 
   9   2  17       45.84       46.83      9.81 o 
  10   2  17        3.63       -3.49      7.33 o 
  11   2  17        4.97        5.66      9.35 o 
  12   2  17       11.31       14.23     11.10 o 
   1   3  17       88.99      116.30      7.22 o 
   2   3  17       44.20       38.67      5.36 o 
   3   3  17        1.03       -3.97      5.09 o 
   4   3  17      241.81      244.96      7.65 o 
   5   3  17        0.04       -5.50      5.50 o 
   6   3  17      225.00      232.02     13.67 o 
   7   3  17       37.82       47.18      8.44 o 
   8   3  17      205.37      216.50     10.77 o 
   9   3  17        1.09        2.81      5.18 o 
  10   3  17        0.53        0.72      8.97 o 
  11   3  17        0.19       -2.22      8.76 o 
   0   4  17      112.60      132.50      6.16 o 
   1   4  17       13.04       10.96      4.88 o 
   2   4  17      234.53      234.72      8.27 o 
   3   4  17      247.90      267.09      8.98 o 
   4   4  17      257.94      262.38      7.50 o 
   5   4  17       77.67       80.00      6.57 o 
   6   4  17        7.05        4.45      5.86 o 
   7   4  17       56.95       46.65      7.05 o 
   8   4  17        0.00       -2.64      6.61 o 
   9   4  17       10.42        3.50      8.58 o 
  10   4  17        5.34       -0.70      9.40 o 
  11   4  17       11.16       10.87     11.32 o 
   1   5  17       33.90       33.07      4.56 o 
   2   5  17      262.73      271.85      8.39 o 
   3   5  17       11.37       15.95      5.75 o 
   4   5  17        7.41       10.65      5.17 o 
   5   5  17       60.69       60.53      5.18 o 
   6   5  17       23.53       32.53      5.54 o 
   7   5  17       40.33       53.31      8.58 o 
   8   5  17       17.04        6.22      6.82 o 
   9   5  17        0.32        0.67      5.44 o 
  10   5  17        0.24       14.06      8.38 o 
  11   5  17        3.26        6.34      8.51 o 
   0   6  17        0.02        7.38      4.95 o 
   1   6  17       21.20       14.53      4.37 o 
   2   6  17       21.44       24.89      4.54 o 
   3   6  17       31.87       40.66      4.72 o 
   4   6  17      430.64      463.40      8.47 o 
   5   6  17       74.16       85.43      6.42 o 
   6   6  17       91.29       97.07      7.87 o 
   7   6  17        0.53        5.72      5.52 o 
   8   6  17       23.73       18.44      6.11 o 
   9   6  17       13.69       12.83      5.80 o 
  10   6  17       16.78       10.85     12.01 o 
  11   6  17        0.59       -6.30     13.12 o 
   1   7  17       18.89       13.49      2.95 o 
   2   7  17        0.62        2.07      5.11 o 
   3   7  17       83.34      107.36     12.56 o 
   4   7  17      149.08      165.13     10.71 o 
   5   7  17       17.92       23.33     10.59 o 
   6   7  17      891.41     1039.63     25.97 o 
   7   7  17      215.12      223.67     17.61 o 
   8   7  17      210.10      274.18     14.45 o 
   9   7  17        2.70       -0.55      9.54 o 
  10   7  17        5.11       15.15     12.04 o 
   0   8  17       28.48       28.15      4.31 o 
   1   8  17        1.13        5.46      8.88 o 
   2   8  17      159.12      185.15     15.27 o 
   3   8  17        0.96        2.32      8.47 o 
   4   8  17        4.59        5.46     10.05 o 
   5   8  17      295.92      356.36     16.14 o 
   6   8  17        4.13       13.39     11.46 o 
   7   8  17        8.54        6.26      9.11 o 
   8   8  17       27.92       22.93     10.88 o 
   9   8  17        1.93       -2.02     11.06 o 
  10   8  17        0.98        2.72     13.49 o 
   1   9  17        3.35        4.65      3.49 o 
   2   9  17       22.65       15.57      6.56 o 
   3   9  17       57.90       56.22     11.43 o 
   4   9  17       23.73       29.56     10.52 o 
   5   9  17        0.15        3.45     11.53 o 
   6   9  17       25.67       22.92      9.48 o 
   7   9  17        0.00        1.78      8.40 o 
   8   9  17        4.18        5.48     10.90 o 
   9   9  17        0.44       -7.93     13.38 o 
   0  10  17      135.08      122.60     46.67 o 
   1  10  17       30.51       34.16      5.79 o 
   2  10  17       92.44       87.97     27.71 o 
   3  10  17       96.57       88.04     27.09 o 
   4  10  17      165.16      198.72     23.31 o 
   5  10  17        3.47        7.42     11.73 o 
   6  10  17       43.73       32.81     16.64 o 
   7  10  17        2.94       25.86     12.57 o 
   8  10  17       59.22       29.93     17.63 o 
   1  11  17        0.10       -2.99      4.45 o 
   2  11  17       13.95       14.13      5.83 o 
   3  11  17       33.69       19.94     14.18 o 
   4  11  17        0.79       -2.55      9.95 o 
   5  11  17        8.95       17.88     16.08 o 
   6  11  17       56.74       35.66     18.17 o 
   7  11  17       16.47        8.26     11.05 o 
   8  11  17       22.86       35.57     14.71 o 
   0  12  17      107.14       58.53     45.13 o 
   1  12  17        3.97        0.53     10.48 o 
   2  12  17       23.98       19.87     14.77 o 
   3  12  17        4.39       10.48     13.28 o 
   4  12  17       24.59       34.55     20.16 o 
   5  12  17        2.23       -2.64     11.70 o 
   6  12  17        9.09       11.92     10.44 o 
   7  12  17        3.61       20.89     13.00 o 
   1  13  17       45.40       19.22     16.73 o 
   2  13  17       16.04       17.49     14.52 o 
   3  13  17       11.98       12.77     17.66 o 
   4  13  17        8.39        4.80     17.09 o 
   5  13  17        3.44       -0.44     17.06 o 
   0  14  17       38.70       -6.25     19.97 o 
   1  14  17        4.78        4.43     14.16 o 
   2  14  17        0.51      -14.84     17.08 o 
   3  14  17        8.04       14.81     23.81 o 
   0   0  18      556.65      572.48     19.89 o 
   1   0  18       11.29       16.13      5.77 o 
   2   0  18       30.42       42.49      7.21 o 
   3   0  18      228.59      231.18      9.55 o 
   4   0  18      926.87     1012.43     16.15 o 
   5   0  18     3573.97     3897.94     36.48 o 
   6   0  18        7.35        6.38      5.61 o 
   7   0  18      483.33      491.87     20.83 o 
   8   0  18        0.11        2.53     10.19 o 
   9   0  18       93.55       95.47     43.45 o 
  10   0  18       16.13        6.94     12.82 o 
  11   0  18        2.28        5.54     17.10 o 
   1   1  18        3.20        0.36      3.88 o 
   2   1  18      118.13      127.25      5.91 o 
   3   1  18      510.76      472.04      7.58 o 
   4   1  18      710.49      742.31      9.50 o 
   5   1  18      125.50      135.96      6.33 o 
   6   1  18       35.54       31.98      6.20 o 
   7   1  18       57.27       69.71      9.46 o 
   8   1  18       31.08       34.12      9.39 o 
   9   1  18       17.77       18.95      9.43 o 
  10   1  18        0.07       -3.44      5.78 o 
  11   1  18        3.57       -4.89     12.05 o 
   0   2  18        3.59        5.17      5.37 o 
   1   2  18      136.80      139.75      6.39 o 
   2   2  18       35.72       43.38      6.86 o 
   3   2  18       21.65       21.73      5.72 o 
   4   2  18       36.97       34.29      6.50 o 
   5   2  18      261.24      317.13      8.77 o 
   6   2  18        1.89        3.76      6.08 o 
   7   2  18      145.30      133.96      7.11 o 
   8   2  18        2.08       -0.80      5.06 o 
   9   2  18        0.62        2.39      6.25 o 
  10   2  18        7.44       -0.69      8.40 o 
  11   2  18       11.51        2.74     10.03 o 
   1   3  18        0.14       -0.18      5.03 o 
   2   3  18      207.92      228.29      8.26 o 
   3   3  18        0.29        6.93      4.69 o 
   4   3  18      154.86      158.90      7.61 o 
   5   3  18      373.66      363.69      9.90 o 
   6   3  18      180.41      196.10     10.82 o 
   7   3  18        0.30       -1.90      6.94 o 
   8   3  18       35.54       21.54      8.52 o 
   9   3  18        0.89        3.42      7.42 o 
  10   3  18       17.58       13.00      9.59 o 
  11   3  18        1.43        0.73      9.75 o 
   0   4  18      364.70      382.93      9.50 o 
   1   4  18      264.94      282.74      6.92 o 
   2   4  18       28.13       29.02      6.10 o 
   3   4  18      593.90      657.22     10.55 o 
   4   4  18       54.14       53.79      5.98 o 
   5   4  18      275.21      304.15     11.04 o 
   6   4  18      405.32      461.83     12.19 o 
   7   4  18       72.84       78.58     10.41 o 
   8   4  18       17.25       12.86      7.48 o 
   9   4  18       26.30       18.80      9.66 o 
  10   4  18        0.19        0.97      7.68 o 
  11   4  18        0.36        2.77      7.99 o 
   1   5  18      529.29      561.07      8.95 o 
   2   5  18       62.89       74.54      5.84 o 
   3   5  18      205.23      227.80      8.72 o 
   4   5  18      157.32      175.83      8.22 o 
   5   5  18        4.91       11.29      5.87 o 
   6   5  18      104.89      132.26      9.41 o 
   7   5  18       20.37       15.28      6.62 o 
   8   5  18        2.79        2.80      5.78 o 
   9   5  18       18.77       13.07      8.17 o 
  10   5  18        2.30        3.92      8.14 o 
  11   5  18        2.43      -14.73     14.73 o 
   0   6  18      363.99      367.45      8.88 o 
   1   6  18      401.05      443.52      7.85 o 
   2   6  18       33.77       33.17      4.25 o 
   3   6  18        6.50        4.77      3.68 o 
   4   6  18       23.81       20.98      4.31 o 
   5   6  18       88.18       92.54      7.09 o 
   6   6  18        0.04       -1.09      2.94 o 
   7   6  18       65.35       51.52      9.46 o 
   8   6  18       64.67       23.58     13.56 o 
   9   6  18        0.81        3.47     12.26 o 
  10   6  18        2.06        9.34     13.45 o 
   1   7  18       46.28       41.36      6.06 o 
   2   7  18        2.51        1.92      5.71 o 
   3   7  18        1.08       -0.85      6.04 o 
   4   7  18      242.83      280.36     16.64 o 
   5   7  18       37.16       43.46      9.48 o 
   6   7  18       34.92       28.67     10.90 o 
   7   7  18       19.62       16.99     10.76 o 
   8   7  18       44.79       32.62     14.62 o 
   9   7  18       36.09        4.60     13.03 o 
  10   7  18        1.83       -8.62     13.39 o 
   0   8  18        4.56        0.51      3.82 o 
   1   8  18       22.74       25.77      5.06 o 
   2   8  18       31.28       27.13      7.63 o 
   3   8  18      104.64      126.63     10.96 o 
   4   8  18       35.27       23.81      9.84 o 
   5   8  18      146.22      144.01     39.71 o 
   6   8  18        0.37        3.58     11.42 o 
   7   8  18       28.63       14.78     11.61 o 
   8   8  18        0.00        0.97      9.14 o 
   9   8  18       29.31       28.65     14.91 o 
   1   9  18       61.68       44.74      5.02 o 
   2   9  18       45.93       45.25      8.05 o 
   3   9  18      133.38      156.83     23.94 o 
   4   9  18       19.42       12.74     11.66 o 
   5   9  18        3.96       -8.60     11.51 o 
   6   9  18       14.65        9.45     12.25 o 
   7   9  18       14.98        9.19     12.20 o 
   8   9  18        0.39        4.54     10.89 o 
   9   9  18        0.03       10.43     14.02 o 
   0  10  18       67.09       37.40     35.75 o 
   1  10  18        2.01        4.56      2.68 o 
   2  10  18       13.43       15.15      7.89 o 
   3  10  18        6.52        8.76     10.62 o 
   4  10  18       23.83       16.82     10.77 o 
   5  10  18       25.62       27.63     12.57 o 
   6  10  18        4.70        8.87     13.50 o 
   7  10  18       49.93       26.45     15.59 o 
   8  10  18        8.83        4.02     11.47 o 
   1  11  18       34.63       15.67     11.66 o 
   2  11  18        1.04        4.25      4.91 o 
   3  11  18       21.93       21.66     11.75 o 
   4  11  18       52.04       47.66     19.69 o 
   5  11  18        0.01        2.39     10.41 o 
   6  11  18        2.81       21.79     13.45 o 
   7  11  18        5.21       -8.14     11.47 o 
   0  12  18        0.12        9.13     19.15 o 
   1  12  18       48.12       31.80     18.91 o 
   2  12  18        6.07       -1.54     12.96 o 
   3  12  18      101.22       49.71     28.03 o 
   4  12  18        3.27       -4.50     13.27 o 
   5  12  18        1.73      -10.45     16.38 o 
   6  12  18        0.05        3.82     16.21 o 
   1  13  18        5.11       -2.90     13.82 o 
   2  13  18        3.63       -1.17     12.72 o 
   3  13  18       29.04       22.29     24.08 o 
   4  13  18        5.63       -2.46     15.80 o 
   5  13  18        0.02       19.22     19.62 o 
   0  14  18       21.97       12.30     19.26 o 
   1  14  18        6.29       21.87     20.09 o 
   2  14  18        4.23        0.21     21.72 o 
   1   1  19        7.35        4.69      4.26 o 
   2   1  19        0.13       -4.10      4.10 o 
   3   1  19      221.16      244.49      6.28 o 
   4   1  19      334.60      371.46      7.56 o 
   5   1  19      165.59      182.58      6.54 o 
   6   1  19        9.14        8.74      4.16 o 
   7   1  19        6.03        0.69      5.31 o 
   8   1  19        2.87        5.19      8.23 o 
   9   1  19       10.33       -2.52      7.92 o 
  10   1  19        5.87       -1.34      9.05 o 
  11   1  19        1.42        0.06      8.85 o 
   0   2  19      136.12      180.29     12.15 o 
   1   2  19        0.08        4.43      4.60 o 
   2   2  19      560.39      580.30     10.55 o 
   3   2  19      690.84      687.20     10.53 o 
   4   2  19     1231.71     1304.90     15.35 o 
   5   2  19       85.63       99.87      6.84 o 
   6   2  19      349.49      407.32     12.87 o 
   7   2  19        0.59        8.16      7.76 o 
   8   2  19       74.03       67.49     12.89 o 
   9   2  19        0.11        8.31      8.99 o 
  10   2  19       21.03       -2.36      9.58 o 
  11   2  19        1.22       -0.97      9.17 o 
   1   3  19        0.56       -5.40      5.40 o 
   2   3  19      201.86      214.86      7.67 o 
   3   3  19      436.80      463.25     10.05 o 
   4   3  19        3.76        4.58      5.04 o 
   5   3  19       75.56       76.96      7.26 o 
   6   3  19      144.34      151.88      8.59 o 
   7   3  19        6.86        4.21      6.84 o 
   8   3  19        5.22       -1.73      7.76 o 
   9   3  19        0.32        1.81      8.24 o 
  10   3  19        2.51        0.13      7.69 o 
  11   3  19        6.81       -4.65      9.99 o 
   0   4  19       69.56       56.74      6.78 o 
   1   4  19       33.15       33.91      5.01 o 
   2   4  19       88.15       93.19      7.50 o 
   3   4  19        0.06       -3.56      5.08 o 
   4   4  19      193.43      210.95      7.15 o 
   5   4  19        0.68       -0.40      4.82 o 
   6   4  19       57.36       39.12      7.29 o 
   7   4  19       73.94       64.88     12.62 o 
   8   4  19       73.78       41.10     19.65 o 
   9   4  19        0.75       -1.75      6.80 o 
  10   4  19       20.53       11.60      9.44 o 
  11   4  19        7.36        0.49      7.58 o 
   1   5  19       75.44       77.00      5.65 o 
   2   5  19       10.65       14.42      4.48 o 
   3   5  19      257.95      291.05      8.34 o 
   4   5  19        6.43        2.31      4.76 o 
   5   5  19       63.18       64.34      5.63 o 
   6   5  19       25.72       37.37      6.80 o 
   7   5  19       19.56        8.61      6.40 o 
   8   5  19        0.40       -2.10      7.91 o 
   9   5  19        0.02       -0.76      7.18 o 
  10   5  19        2.25       -8.07     14.16 o 
   0   6  19      159.02      190.72      6.59 o 
   1   6  19        6.13        5.46      3.76 o 
   2   6  19       13.83       14.49      3.90 o 
   3   6  19       45.22       40.14      4.88 o 
   4   6  19       76.96       75.52      5.06 o 
   5   6  19      181.64      200.28     11.28 o 
   6   6  19       23.15       33.14      7.79 o 
   7   6  19       43.29       22.55      6.25 o 
   8   6  19       47.98       36.01     18.36 o 
   9   6  19        5.12       -7.73     12.39 o 
  10   6  19        2.14        6.46     12.50 o 
   1   7  19       25.75       25.90      5.66 o 
   2   7  19      241.09      242.46     11.38 o 
   3   7  19        1.02        2.35      5.91 o 
   4   7  19       29.28       29.82     11.44 o 
   5   7  19       33.20       32.58      8.40 o 
   6   7  19        2.52       -0.11      7.38 o 
   7   7  19        4.50       15.99     10.78 o 
   8   7  19        3.47        1.31     11.42 o 
   9   7  19        1.00        3.49     12.96 o 
  10   7  19        5.94       -4.08     27.44 o 
   0   8  19       16.70       12.40      8.06 o 
   1   8  19       42.12       28.19      6.13 o 
   2   8  19        0.14       -5.10      5.87 o 
   3   8  19        3.17        5.03      6.39 o 
   4   8  19       10.53        6.07      8.09 o 
   5   8  19       19.68       17.25      8.86 o 
   6   8  19        7.16        7.00      9.05 o 
   7   8  19        1.82        8.35     11.08 o 
   8   8  19       29.41       22.15     11.43 o 
   9   8  19        0.05      -11.60     13.54 o 
   1   9  19        1.02        2.49      3.91 o 
   2   9  19        2.03        5.43      5.02 o 
   3   9  19       42.27       29.33     12.29 o 
   4   9  19       34.10       29.71     11.60 o 
   5   9  19        0.02       -5.71      9.41 o 
   6   9  19        0.01        0.53      9.23 o 
   7   9  19       24.40       14.82     13.58 o 
   8   9  19        6.80        4.47     12.36 o 
   0  10  19        0.63       -0.97      7.42 o 
   1  10  19       18.67        4.22      4.03 o 
   2  10  19       18.65       11.18      6.81 o 
   3  10  19        3.58        3.81      6.92 o 
   4  10  19       79.04      109.02     34.30 o 
   5  10  19       64.57       80.31     26.27 o 
   6  10  19       65.36        9.21     13.46 o 
   7  10  19       35.54       26.55     16.36 o 
   8  10  19       37.55       24.90     15.99 o 
   1  11  19        0.71      -10.60     12.80 o 
   2  11  19       64.31       49.44     26.80 o 
   3  11  19       59.30       28.26     18.85 o 
   4  11  19        3.34        1.09     10.27 o 
   5  11  19        8.14        6.64     11.26 o 
   6  11  19        3.02       19.97     15.75 o 
   7  11  19        0.11        3.72     15.92 o 
   0  12  19        0.44        6.11     16.83 o 
   1  12  19       44.83       19.57     16.24 o 
   2  12  19       19.57        8.50     13.60 o 
   3  12  19       11.61       29.49     15.20 o 
   4  12  19        0.11       -3.77     16.93 o 
   5  12  19       23.61       10.32     14.86 o 
   1  13  19        0.65        7.08     15.49 o 
   2  13  19        4.50       16.21     21.47 o 
   3  13  19        6.02       15.27     19.40 o 
   4  13  19        2.85       -2.35     16.34 o 
   0   0  20      466.31      539.33     23.02 o 
   1   0  20       29.95       28.04      8.57 o 
   2   0  20      127.41      128.44      8.41 o 
   3   0  20     1988.77     2079.06     23.53 o 
   4   0  20       27.92       31.87      8.13 o 
   5   0  20      415.29      466.32     10.79 o 
   6   0  20      213.56      244.28     11.73 o 
   7   0  20        1.51        8.02      8.10 o 
   8   0  20        1.51        3.16     10.81 o 
   9   0  20        0.00        3.73     12.55 o 
  10   0  20        0.62        9.83     13.50 o 
  11   0  20       11.18        8.40     16.03 o 
   1   1  20       52.70       65.91      6.33 o 
   2   1  20       96.77      120.85      5.26 o 
   3   1  20        0.09        0.05      3.01 o 
   4   1  20        3.23       -2.00      3.52 o 
   5   1  20       97.56      115.05      5.48 o 
   6   1  20       51.68       55.94      4.93 o 
   7   1  20       68.00       77.95      9.02 o 
   8   1  20       82.17       89.64     19.63 o 
   9   1  20        2.61       -1.31      8.36 o 
  10   1  20        2.30        7.67      9.44 o 
  11   1  20        0.43       -2.13      9.90 o 
   0   2  20      356.88      391.91     11.19 o 
   1   2  20       87.24       87.56      7.15 o 
   2   2  20      122.94      142.18      7.62 o 
   3   2  20       72.66       84.18      6.05 o 
   4   2  20       38.53       41.12      6.22 o 
   5   2  20       12.60       18.05      6.75 o 
   6   2  20       14.78       20.58      6.54 o 
   7   2  20       13.43        2.42      6.83 o 
   8   2  20        7.52        3.22      8.44 o 
   9   2  20        0.12       -0.09      8.14 o 
  10   2  20        7.64        9.28     10.06 o 
  11   2  20        8.44        2.66     10.34 o 
   1   3  20      114.14      135.89      6.56 o 
   2   3  20       75.99       87.51      6.91 o 
   3   3  20       72.14       90.26      7.10 o 
   4   3  20      203.00      215.70      7.46 o 
   5   3  20       90.82      104.80      9.37 o 
   6   3  20       62.28       91.62     11.40 o 
   7   3  20       16.82       20.35      7.15 o 
   8   3  20       30.03       14.97      8.30 o 
   9   3  20        1.69       -1.68      6.92 o 
  10   3  20       21.43        5.25     10.26 o 
   0   4  20        1.28       -3.94      5.02 o 
   1   4  20      142.53      165.17      6.19 o 
   2   4  20        0.36        3.42      4.78 o 
   3   4  20      574.65      609.27      9.99 o 
   4   4  20       19.17       17.55      5.66 o 
   5   4  20        6.27        2.47      4.15 o 
   6   4  20       21.44       13.34      5.77 o 
   7   4  20       25.20       16.01      8.61 o 
   8   4  20        1.59        4.62      8.58 o 
   9   4  20        0.33        5.37      7.37 o 
  10   4  20        0.08       -0.80      7.50 o 
   1   5  20       32.72       31.68      5.57 o 
   2   5  20        9.15        6.73      4.02 o 
   3   5  20       87.93       85.52      6.71 o 
   4   5  20       82.21       67.00      8.27 o 
   5   5  20       52.30       64.91      8.23 o 
   6   5  20       12.11       14.69      5.80 o 
   7   5  20       50.17       30.65      7.74 o 
   8   5  20        9.39        2.57      6.39 o 
   9   5  20       30.93        7.53     12.26 o 
  10   5  20       17.60       20.68     13.65 o 
   0   6  20      193.31      175.83      7.43 o 
   1   6  20       96.49      104.91      5.61 o 
   2   6  20       24.06       28.00      4.74 o 
   3   6  20       45.76       51.93      4.67 o 
   4   6  20        2.91        0.77      4.32 o 
   5   6  20        7.26        4.89      5.99 o 
   6   6  20        0.50       -4.71      5.99 o 
   7   6  20       54.19       33.71     11.09 o 
   8   6  20       28.35       12.81     11.35 o 
   9   6  20       58.52       12.98     17.39 o 
  10   6  20        0.28        0.80     13.22 o 
   1   7  20       20.83       19.49      3.96 o 
   2   7  20        4.39       -2.35      2.95 o 
   3   7  20       36.58       37.36      7.78 o 
   4   7  20        4.17       -1.61      7.48 o 
   5   7  20        0.06        4.31      7.64 o 
   6   7  20       42.01       21.55     10.07 o 
   7   7  20       17.05       12.36     10.59 o 
   8   7  20        0.02        5.04     11.33 o 
   9   7  20        6.46       11.15     12.49 o 
   0   8  20      186.35      170.01     18.14 o 
   1   8  20      206.70      218.34      8.37 o 
   2   8  20      126.50      122.34     19.18 o 
   3   8  20       58.66       66.18     11.99 o 
   4   8  20       10.22       12.20     10.65 o 
   5   8  20       37.99       35.78      9.48 o 
   6   8  20       12.47       17.84      8.87 o 
   7   8  20        6.18        9.70     10.99 o 
   8   8  20        4.67        0.64     11.59 o 
   9   8  20      102.35       31.63     29.45 o 
   1   9  20        4.85        4.12      5.57 o 
   2   9  20       46.74       29.89      7.86 o 
   3   9  20        0.00       -4.60      6.01 o 
   4   9  20       25.03       39.78     12.88 o 
   5   9  20        0.05       -5.12      9.38 o 
   6   9  20       21.25       21.53     12.25 o 
   7   9  20       11.59       13.06     10.49 o 
   8   9  20        5.78       -9.86     13.30 o 
   0  10  20       29.54       11.80     16.31 o 
   1  10  20       21.52       23.46      9.81 o 
   2  10  20       15.06       14.61      5.69 o 
   3  10  20        5.65       -0.77      5.08 o 
   4  10  20        3.59       24.27     18.18 o 
   5  10  20        0.65        1.52     11.81 o 
   6  10  20        7.31        6.47     13.15 o 
   7  10  20        0.09       -4.43     13.24 o 
   1  11  20       51.90       40.10     23.31 o 
   2  11  20        0.13        9.14     20.87 o 
   3  11  20        1.60        5.52     15.98 o 
   4  11  20       22.93       18.22     13.41 o 
   5  11  20        0.42        4.13     12.09 o 
   6  11  20       11.70       11.58     16.06 o 
   0  12  20       66.06       28.96     23.02 o 
   1  12  20        5.47        9.64     16.14 o 
   2  12  20        3.22        1.41     13.21 o 
   3  12  20       40.02       19.35     22.14 o 
   4  12  20       12.55       23.03     20.97 o 
   5  12  20        3.14       21.69     20.45 o 
   1  13  20        0.24        5.18     26.81 o 
   2  13  20        1.63       -0.45     16.97 o 
   3  13  20        6.75        0.91     18.52 o 
   1   1  21       29.00       30.53      6.19 o 
   2   1  21      655.52      698.61     10.89 o 
   3   1  21      699.81      782.41      9.75 o 
   4   1  21      176.47      184.00      6.96 o 
   5   1  21        9.05       13.49      5.06 o 
   6   1  21      117.54      155.21      7.47 o 
   7   1  21       20.00       17.25      4.45 o 
   8   1  21       62.26       21.08     11.43 o 
   9   1  21       11.40       10.69      9.42 o 
  10   1  21        2.93        6.81     12.51 o 
   0   2  21       11.31       11.63      9.37 o 
   1   2  21       86.76       84.08      6.53 o 
   2   2  21      473.37      497.12     10.22 o 
   3   2  21      123.87      144.13      6.50 o 
   4   2  21       56.40       67.72      7.21 o 
   5   2  21       61.46       65.05      6.95 o 
   6   2  21      171.91      215.25      8.93 o 
   7   2  21        0.37        2.70      5.54 o 
   8   2  21       50.09       30.01     11.14 o 
   9   2  21        9.09       10.79     10.12 o 
  10   2  21        4.58       11.20      9.91 o 
   1   3  21       44.42       54.73      6.33 o 
   2   3  21      196.74      206.22     10.23 o 
   3   3  21      197.88      237.71      8.42 o 
   4   3  21        4.54       -2.02      4.54 o 
   5   3  21       20.74       21.19      5.75 o 
   6   3  21        0.55        1.84      5.89 o 
   7   3  21        4.61        4.87      6.44 o 
   8   3  21       17.48       10.13      8.50 o 
   9   3  21        3.57       10.42      8.64 o 
  10   3  21       21.59        7.82     10.14 o 
   0   4  21      102.34       95.56     11.63 o 
   1   4  21        7.38        9.15      5.00 o 
   2   4  21        0.51       -0.77      5.47 o 
   3   4  21       37.97       50.48      6.25 o 
   4   4  21       28.62       36.61      5.99 o 
   5   4  21       86.42       81.47      6.72 o 
   6   4  21        6.00        4.72      6.97 o 
   7   4  21      129.70       26.90     14.73 o 
   8   4  21        3.10        0.51      6.67 o 
   9   4  21        6.14        8.15      9.37 o 
  10   4  21        0.02       -9.36     12.53 o 
   1   5  21        5.89        4.85      4.94 o 
   2   5  21      187.88      207.93      7.06 o 
   3   5  21       97.10       91.69      6.21 o 
   4   5  21       54.41       50.31      6.87 o 
   5   5  21       24.43       11.39      6.74 o 
   6   5  21       12.62       14.94      5.68 o 
   7   5  21       49.84       14.06      7.05 o 
   8   5  21       17.88        2.55      7.47 o 
   9   5  21       12.03       16.51     14.59 o 
   0   6  21      220.28      236.17     10.02 o 
   1   6  21       14.00       18.11      5.16 o 
   2   6  21       48.91       55.04      6.02 o 
   3   6  21       40.31       38.50      5.56 o 
   4   6  21        9.92       15.43      3.99 o 
   5   6  21       17.99        9.97      4.85 o 
   6   6  21        2.56        6.19      7.73 o 
   7   6  21        0.04       -8.62     10.30 o 
   8   6  21       13.64       -1.11     10.47 o 
   9   6  21        0.03       -6.02     12.09 o 
   1   7  21        3.14        5.11      4.26 o 
   2   7  21        1.03        3.55      2.88 o 
   3   7  21      151.04      204.59     17.52 o 
   4   7  21       15.53        8.84      7.32 o 
   5   7  21       25.64       13.15      9.39 o 
   6   7  21       17.04       27.12     10.12 o 
   7   7  21       10.11        2.78      9.28 o 
   8   7  21       17.44        6.29     15.94 o 
   9   7  21        1.33       -0.28     12.49 o 
   0   8  21      100.63       79.52      9.20 o 
   1   8  21       42.93       30.75      6.12 o 
   2   8  21        2.22        5.40      6.08 o 
   3   8  21        4.82        6.40      6.96 o 
   4   8  21        5.00       -0.56      6.39 o 
   5   8  21       12.29       19.20      9.46 o 
   6   8  21        1.83       -2.71      8.29 o 
   7   8  21       23.99        3.57      9.20 o 
   8   8  21        6.77        6.21     12.53 o 
   1   9  21        7.90        5.16      4.65 o 
   2   9  21        7.64       12.21      6.62 o 
   3   9  21        0.57       -3.81      5.95 o 
   4   9  21        0.31       -6.98      7.88 o 
   5   9  21        4.46       11.80     10.08 o 
   6   9  21        0.08        6.30     10.95 o 
   7   9  21       22.77       17.61     12.30 o 
   0  10  21       75.27       26.72     25.44 o 
   1  10  21        0.03       -7.70     12.96 o 
   2  10  21        3.17        8.95      7.99 o 
   3  10  21       16.53       16.85      6.33 o 
   4  10  21       22.77       -0.97      7.48 o 
   5  10  21        7.93        0.38      9.66 o 
   6  10  21       28.19       21.99     11.54 o 
   1  11  21        0.41       -1.14     12.97 o 
   2  11  21       16.24        7.52     14.20 o 
   3  11  21        7.29      -11.12     11.12 o 
   4  11  21        0.10        0.48     11.20 o 
   5  11  21        4.55       16.28     11.88 o 
   0  12  21        7.37       -0.04     19.50 o 
   1  12  21       44.35        6.95     20.29 o 
   2  12  21        0.03       -1.63     15.55 o 
   3  12  21        5.90        0.47     16.52 o 
   4  12  21        3.05       19.71     41.00 o 
   0   0  22      169.32      193.32     24.80 o 
   1   0  22      597.52      631.43     15.62 o 
   2   0  22      213.35      245.42     19.32 o 
   3   0  22       13.25       15.95      7.10 o 
   4   0  22      487.20      558.30     18.23 o 
   5   0  22       76.09       84.72      8.60 o 
   6   0  22      248.22      266.68     12.66 o 
   7   0  22       66.22       62.95     14.91 o 
   8   0  22        7.23       14.85     12.36 o 
   9   0  22       82.11       92.57     44.49 o 
  10   0  22       35.49       28.60     16.38 o 
   1   1  22      125.72      124.54      7.47 o 
   2   1  22      584.36      636.14     17.12 o 
   3   1  22       80.10       98.41      4.80 o 
   4   1  22        2.40        6.35      3.95 o 
   5   1  22       24.73       17.00      4.04 o 
   6   1  22       27.31       21.04      5.70 o 
   7   1  22        8.41        8.35      5.65 o 
   8   1  22       17.33       -0.75      5.55 o 
   9   1  22        2.06       -6.51      9.26 o 
  10   1  22        8.76        4.58      9.44 o 
   0   2  22       30.84       40.40     12.52 o 
   1   2  22       16.40       23.30      7.10 o 
   2   2  22      161.62      182.95      8.08 o 
   3   2  22        1.87        4.98      5.28 o 
   4   2  22       30.91       25.82      6.51 o 
   5   2  22      165.52      175.94      8.19 o 
   6   2  22       67.50       72.56     10.95 o 
   7   2  22        3.47       -1.66      5.88 o 
   8   2  22       29.68        7.73      6.54 o 
   9   2  22       64.19       38.78     14.44 o 
  10   2  22        6.82        2.17     10.11 o 
   1   3  22      263.38      302.17     11.24 o 
   2   3  22        4.38        9.24      5.55 o 
   3   3  22       63.08       65.65      6.98 o 
   4   3  22      109.79      139.15      7.36 o 
   5   3  22        5.93        3.85      5.96 o 
   6   3  22       32.91       13.51      6.67 o 
   7   3  22        1.74       -0.79      5.62 o 
   8   3  22       19.28        3.50      6.40 o 
   9   3  22        0.12        0.31      6.95 o 
  10   3  22       12.51        6.26      9.57 o 
   0   4  22      203.72      234.19     15.87 o 
   1   4  22       20.61       19.65      5.18 o 
   2   4  22        9.29        8.69      5.85 o 
   3   4  22      119.51      139.22      8.98 o 
   4   4  22        0.50        7.34      5.71 o 
   5   4  22       45.46       40.32      6.40 o 
   6   4  22       10.50        6.09      6.05 o 
   7   4  22       22.37        5.39      5.92 o 
   8   4  22       34.52       25.13     10.14 o 
   9   4  22       59.14       34.60     15.98 o 
   1   5  22      355.48      383.47      9.02 o 
   2   5  22        0.04       -4.48      4.48 o 
   3   5  22      169.24      173.27      7.81 o 
   4   5  22       50.44       48.21      9.77 o 
   5   5  22       25.59       20.49      6.94 o 
   6   5  22        8.60       10.15      5.04 o 
   7   5  22        3.70       -0.40      6.63 o 
   8   5  22       78.34        4.24     15.05 o 
   9   5  22        0.96        8.30     14.08 o 
   0   6  22       12.97       13.11      4.61 o 
   1   6  22       30.18       27.62      5.66 o 
   2   6  22       13.44        7.54      5.07 o 
   3   6  22        7.56        1.60      4.71 o 
   4   6  22       74.24      102.43      8.46 o 
   5   6  22        3.45        2.33      5.63 o 
   6   6  22        4.02        3.31      8.46 o 
   7   6  22        1.52        2.81      9.69 o 
   8   6  22        2.04        5.55     11.68 o 
   9   6  22        4.56       10.36     12.27 o 
   1   7  22        2.19        9.13      4.05 o 
   2   7  22       56.74       59.14      8.30 o 
   3   7  22        0.00        6.82      7.11 o 
   4   7  22       13.46        4.79      7.36 o 
   5   7  22        0.54       -0.61      6.32 o 
   6   7  22        9.02       15.64      9.52 o 
   7   7  22        0.32        2.32      9.46 o 
   8   7  22        5.64        4.90     11.77 o 
   0   8  22        4.42        9.69      6.71 o 
   1   8  22       26.70       40.77      9.60 o 
   2   8  22       65.19       82.92     15.31 o 
   3   8  22       60.70       57.73     12.02 o 
   4   8  22       14.23       11.96      7.65 o 
   5   8  22       17.68       -0.05     10.21 o 
   6   8  22       42.25       52.03     17.15 o 
   7   8  22        5.69        3.73     10.26 o 
   1   9  22        9.73       24.73     16.64 o 
   2   9  22       32.27       30.05      9.87 o 
   3   9  22        2.25        6.79     11.58 o 
   4   9  22        1.16        3.26      7.38 o 
   5   9  22        0.38       15.08     10.00 o 
   6   9  22        3.08        1.94      9.61 o 
   7   9  22        3.97       13.31     14.58 o 
   0  10  22        3.08       -1.83     16.34 o 
   1  10  22        8.82        4.55     14.73 o 
   2  10  22        6.82       18.96     17.05 o 
   3  10  22        0.25       -4.71      8.63 o 
   4  10  22        0.05        2.26      6.97 o 
   5  10  22        1.37        3.27     10.57 o 
   6  10  22       17.66        7.71     12.77 o 
   1  11  22        4.63        5.65     17.78 o 
   2  11  22        0.55        5.96     17.39 o 
   3  11  22        0.44        5.92     17.95 o 
   4  11  22       42.64       29.69     14.24 o 
   0  12  22       26.34        7.12     24.70 o 
   1  12  22        0.09       -3.30     21.83 o 
   2  12  22        4.55        4.17     20.84 o 
   1   1  23      180.51      218.85      8.29 o 
   2   1  23      165.62      202.93      8.78 o 
   3   1  23       10.48        6.78      5.52 o 
   4   1  23       32.01       29.51      5.64 o 
   5   1  23       17.33       20.02      5.95 o 
   6   1  23       27.30       17.65      5.82 o 
   7   1  23       12.48        9.55      5.62 o 
   8   1  23       12.32       18.24      8.84 o 
   9   1  23        0.31       -3.95      9.13 o 
   0   2  23      561.57      606.31     20.30 o 
   1   2  23      156.46      170.04      7.35 o 
   2   2  23       73.50       70.38      6.53 o 
   3   2  23       50.53       51.63      6.93 o 
   4   2  23        4.30        2.08      4.88 o 
   5   2  23      390.11      442.90     10.07 o 
   6   2  23       10.23        6.60      5.65 o 
   7   2  23       35.34       21.72      8.10 o 
   8   2  23        6.23        2.15      5.79 o 
   9   2  23      116.07      186.95     30.20 o 
   1   3  23      271.15      303.97      9.56 o 
   2   3  23       53.94       62.04      9.11 o 
   3   3  23       12.14       16.03      6.72 o 
   4   3  23        0.60        4.29      5.60 o 
   5   3  23        1.14        0.77      5.07 o 
   6   3  23        8.27       -3.29      5.47 o 
   7   3  23        3.52        5.52      6.28 o 
   8   3  23       51.38       23.08      9.37 o 
   9   3  23        9.65        0.68      7.85 o 
   0   4  23       80.48       95.13     11.09 o 
   1   4  23       19.86       15.29      4.90 o 
   2   4  23      128.01      146.70      8.77 o 
   3   4  23       18.16       24.12      6.32 o 
   4   4  23       32.53       22.68      6.57 o 
   5   4  23        7.03        6.96      6.73 o 
   6   4  23        3.58       -2.41      5.40 o 
   7   4  23        0.21       -0.97      6.22 o 
   8   4  23       30.71       10.70      8.22 o 
   9   4  23        0.82        5.73     14.08 o 
   1   5  23        1.15        1.42      3.86 o 
   2   5  23       31.84       27.35      6.63 o 
   3   5  23        2.64        0.66      4.55 o 
   4   5  23        1.63       -2.64      5.32 o 
   5   5  23       10.39        4.68      5.17 o 
   6   5  23        0.30       -6.37      6.37 o 
   7   5  23        5.91        2.30      9.02 o 
   8   5  23        2.29       -4.07     11.23 o 
   0   6  23       32.79       21.13      3.88 o 
   1   6  23       16.93       14.96      5.20 o 
   2   6  23       12.78       12.58      6.12 o 
   3   6  23        0.51       -1.85      5.03 o 
   4   6  23       36.48       40.94      5.13 o 
   5   6  23       15.29       11.42      7.64 o 
   6   6  23       51.07       43.66     11.90 o 
   7   6  23        0.64        4.68     10.89 o 
   8   6  23        9.73       -4.28     14.99 o 
   1   7  23      246.80      268.87      9.14 o 
   2   7  23      133.94      124.71     13.86 o 
   3   7  23        1.56        3.21      6.50 o 
   4   7  23        0.17       -2.35      7.35 o 
   5   7  23        0.94        3.30      7.86 o 
   6   7  23        5.04        7.84     11.99 o 
   7   7  23       24.87       17.55     12.25 o 
   8   7  23        7.09        1.79     42.38 o 
   0   8  23       12.42       27.33     26.28 o 
   1   8  23        2.54       -3.22      5.67 o 
   2   8  23       22.76       14.34      7.48 o 
   3   8  23        0.25       -0.84      5.30 o 
   4   8  23       29.32       34.12      9.73 o 
   5   8  23        3.26        6.65      9.24 o 
   6   8  23       18.16       18.04     12.25 o 
   7   8  23        0.08      -11.19     11.19 o 
   1   9  23        8.98        9.14     12.94 o 
   2   9  23        0.09      -13.54     13.54 o 
   3   9  23        5.02        2.52      7.49 o 
   4   9  23        0.38       -3.97      8.20 o 
   5   9  23       11.63       16.49     10.46 o 
   6   9  23       12.90       11.34     14.86 o 
   0  10  23        3.71       28.64     25.47 o 
   1  10  23        0.01       13.11     17.08 o 
   2  10  23        0.44       13.85     18.39 o 
   3  10  23        0.05      -10.24     19.60 o 
   4  10  23        8.94        7.26     13.25 o 
   5  10  23        0.82        9.55      8.03 o 
   1  11  23       30.41        3.42     19.71 o 
   2  11  23        3.75        0.15     23.29 o 
   3  11  23        0.26       -3.26     19.40 o 
   0   0  24     5570.72     6419.90    147.18 o 
   1   0  24       21.79       44.31     12.62 o 
   2   0  24      338.07      370.28     13.02 o 
   3   0  24      155.77      165.07      8.33 o 
   4   0  24      151.99      194.73     15.92 o 
   5   0  24       14.09        8.51      6.05 o 
   6   0  24       29.80       21.91     11.65 o 
   7   0  24       43.21       33.81     13.20 o 
   8   0  24       16.30       26.34     12.68 o 
   9   0  24       28.57       27.19     17.78 o 
   1   1  24       95.72      120.46      7.40 o 
   2   1  24       60.39       70.55      6.96 o 
   3   1  24        5.02        5.91      5.52 o 
   4   1  24        2.05        3.67      5.08 o 
   5   1  24        3.59        0.95      4.49 o 
   6   1  24        0.09        3.92      4.87 o 
   7   1  24        6.18       -0.04      6.30 o 
   8   1  24       28.11       13.38      8.51 o 
   9   1  24        4.73        3.85      9.25 o 
   0   2  24       17.07       14.01     10.76 o 
   1   2  24        0.04       -3.27      6.77 o 
   2   2  24       24.05       27.60      6.36 o 
   3   2  24       52.84       51.65      7.07 o 
   4   2  24       26.92       21.64      6.72 o 
   5   2  24       65.17       47.88     12.12 o 
   6   2  24        0.04       -0.62      5.12 o 
   7   2  24       69.45       49.43     11.75 o 
   8   2  24        0.24       -1.35      7.35 o 
   9   2  24        4.34        2.87      7.83 o 
   1   3  24        6.36        1.14      5.05 o 
   2   3  24       11.88        8.20      6.42 o 
   3   3  24       31.63       21.46      6.02 o 
   4   3  24       11.38        6.08      5.53 o 
   5   3  24        1.11        4.63      5.86 o 
   6   3  24       40.61       24.81     11.59 o 
   7   3  24        1.53       -2.17      6.07 o 
   8   3  24       32.41       11.34      8.80 o 
   9   3  24        0.07       -2.82      9.20 o 
   0   4  24      105.17       97.18     10.23 o 
   1   4  24       16.72       13.01      5.62 o 
   2   4  24       33.15       28.31      5.46 o 
   3   4  24       17.98       12.46      6.59 o 
   4   4  24       24.30       16.81      6.76 o 
   5   4  24      103.23      116.30     22.26 o 
   6   4  24       70.61       29.02     11.07 o 
   7   4  24        5.10        0.99      5.85 o 
   8   4  24        5.65      -11.33     13.46 o 
   1   5  24        4.20       11.80      4.73 o 
   2   5  24       45.96       55.26      9.30 o 
   3   5  24       25.94       26.48      6.78 o 
   4   5  24        0.03       -5.30      5.81 o 
   5   5  24        6.88       11.28      6.15 o 
   6   5  24        2.18        4.38      7.47 o 
   7   5  24       10.22        5.80      9.66 o 
   8   5  24       21.37       23.80     25.00 o 
   0   6  24      136.76      136.91     11.61 o 
   1   6  24        0.14        8.44      4.95 o 
   2   6  24        3.43        8.72      5.57 o 
   3   6  24        8.70        4.67      4.43 o 
   4   6  24       24.87       20.36      8.68 o 
   5   6  24        0.26       -1.69      7.52 o 
   6   6  24       20.13       18.00     12.09 o 
   7   6  24        8.08        0.34      8.51 o 
   1   7  24        6.21       -3.11      4.70 o 
   2   7  24        1.06       -2.96      6.48 o 
   3   7  24        7.19        2.98      7.98 o 
   4   7  24        5.07        1.95      6.27 o 
   5   7  24        2.01        9.54      9.23 o 
   6   7  24        1.41        1.38      8.91 o 
   7   7  24        4.47       -1.82      9.80 o 
   0   8  24       47.49       54.87     21.51 o 
   1   8  24        4.41        1.92      6.59 o 
   2   8  24       32.09       31.57      8.62 o 
   3   8  24        2.73        3.21      7.10 o 
   4   8  24       35.31       57.78     14.90 o 
   5   8  24       15.17       15.31      8.84 o 
   6   8  24        2.59       -1.45     12.68 o 
   1   9  24       11.23       23.07     16.97 o 
   2   9  24        1.80       -7.23     15.44 o 
   3   9  24        4.24       -7.39     19.90 o 
   4   9  24        0.12       12.77     10.30 o 
   5   9  24        0.08       -8.93      9.42 o 
   0  10  24       36.85       12.70     41.51 o 
   1  10  24       23.18       32.97     42.44 o 
   2  10  24       21.38       19.43     17.26 o 
   3  10  24        1.29       -0.55     16.31 o 
   4  10  24        0.64        2.26     16.05 o 
   1  11  24       22.97        1.52     19.91 o 
   2  11  24        6.51      -10.87     25.83 o 
   1   1  25       87.59      115.92     10.18 o 
   2   1  25      290.85      346.40      9.72 o 
   3   1  25       32.79       18.73      6.48 o 
   4   1  25       38.38       36.32      6.62 o 
   5   1  25        2.72       -3.87      5.16 o 
   6   1  25        6.65       -3.59      7.76 o 
   7   1  25        1.88        5.56      7.88 o 
   8   1  25        0.01        0.72      7.25 o 
   0   2  25        0.39       14.06      9.38 o 
   1   2  25       58.09       76.94      7.70 o 
   2   2  25        7.21       16.91      6.64 o 
   3   2  25       18.12       18.25      6.12 o 
   4   2  25        1.96        3.52      6.44 o 
   5   2  25       49.22       27.01      9.30 o 
   6   2  25        0.56        6.05      6.20 o 
   7   2  25        0.26       -3.63      7.08 o 
   8   2  25       45.28       28.59     10.55 o 
   1   3  25      228.50      259.74      8.17 o 
   2   3  25        0.37        3.80      5.78 o 
   3   3  25       11.92        8.70      5.55 o 
   4   3  25       34.25       19.01      7.26 o 
   5   3  25        0.48       -5.88      7.11 o 
   6   3  25        6.71        2.93      6.06 o 
   7   3  25       11.14        6.97      6.77 o 
   8   3  25        0.26        1.00      6.71 o 
   0   4  25        8.55        5.07      8.35 o 
   1   4  25       42.98       40.53      6.15 o 
   2   4  25        4.91        7.31      5.63 o 
   3   4  25       27.55       18.97      6.91 o 
   4   4  25       17.35       19.58      7.60 o 
   5   4  25        0.07        3.14      6.51 o 
   6   4  25        2.98        1.32      5.97 o 
   7   4  25       18.95       16.82     11.07 o 
   8   4  25       14.15        8.34     11.09 o 
   1   5  25       18.29       18.91      5.37 o 
   2   5  25        5.56        3.95      4.70 o 
   3   5  25        4.91        9.07      5.98 o 
   4   5  25        0.41       -4.19      5.97 o 
   5   5  25        0.68        7.90      7.55 o 
   6   5  25       26.05        3.57     10.69 o 
   7   5  25        0.00       -3.59     10.14 o 
   0   6  25       34.23       28.02     10.19 o 
   1   6  25        8.16        8.21      5.65 o 
   2   6  25       23.16       18.67      5.80 o 
   3   6  25       13.45       14.79      7.01 o 
   4   6  25       70.93       53.66     10.59 o 
   5   6  25        8.83        9.45      9.10 o 
   6   6  25        1.49        3.53      8.55 o 
   7   6  25       11.08        4.19     10.98 o 
   1   7  25       63.98       68.26     13.54 o 
   2   7  25       16.39       17.64      8.80 o 
   3   7  25       36.48       27.78      8.19 o 
   4   7  25        5.95        2.78      9.28 o 
   5   7  25        1.21        3.36      8.61 o 
   6   7  25        0.38       12.00     11.95 o 
   0   8  25       27.56       16.41     37.58 o 
   1   8  25        0.42        5.06     14.27 o 
   2   8  25        1.46        3.14      8.19 o 
   3   8  25        8.06        0.22      7.94 o 
   4   8  25        0.16        0.61      6.73 o 
   5   8  25       24.35       19.40     11.83 o 
   1   9  25        0.17      -15.80     16.70 o 
   2   9  25        0.62        6.47     17.06 o 
   3   9  25       49.23       53.64     33.14 o 
   4   9  25       19.79       21.77     10.75 o 
   0  10  25        7.70       -6.35     41.08 o 
   1  10  25        0.50       12.33     23.03 o 
   2  10  25        0.87        0.87     14.53 o 
   0   0  26      201.01      288.57     50.88 o 
   1   0  26      298.24      317.23     20.68 o 
   2   0  26       35.57       24.70      7.66 o 
   3   0  26       11.48        6.14      6.17 o 
   4   0  26        5.18        8.64      9.56 o 
   5   0  26      147.98      228.16     13.69 o 
   6   0  26        0.89       -3.53     10.48 o 
   7   0  26        4.66       17.40     12.89 o 
   8   0  26       18.73       28.33     13.36 o 
   1   1  26        0.12       -0.44      7.67 o 
   2   1  26        1.70       10.69      6.60 o 
   3   1  26       28.21       20.24      6.51 o 
   4   1  26        5.54        2.57      5.91 o 
   5   1  26        0.01        0.86      6.50 o 
   6   1  26        2.67        1.70      6.83 o 
   7   1  26        5.31       -2.43      7.46 o 
   8   1  26        7.67       14.08      9.58 o 
   0   2  26      205.98      280.94     14.49 o 
   1   2  26        9.14       10.14      7.56 o 
   2   2  26        0.00       -5.68      6.12 o 
   3   2  26        0.64       -1.40      5.18 o 
   4   2  26        0.71        3.10      5.44 o 
   5   2  26        2.75        5.73      5.64 o 
   6   2  26        4.43       -2.61      7.44 o 
   7   2  26        1.49        5.32      7.49 o 
   1   3  26      170.81      222.25      9.95 o 
   2   3  26       29.17       30.56      7.78 o 
   3   3  26       54.56       31.89      7.53 o 
   4   3  26       16.76        7.56      6.18 o 
   5   3  26        0.08        1.23      6.13 o 
   6   3  26        1.57        3.30      6.72 o 
   7   3  26        4.50        4.16      8.64 o 
   0   4  26        3.12        0.25      9.59 o 
   1   4  26        1.23        6.16      5.11 o 
   2   4  26        5.57       10.06      5.39 o 
   3   4  26        1.56        8.97      6.67 o 
   4   4  26       76.62       60.00     14.12 o 
   5   4  26        3.39        4.25      7.31 o 
   6   4  26        8.21       12.53     11.59 o 
   7   4  26        2.55        4.26     10.01 o 
   1   5  26        0.07       -6.37      6.37 o 
   2   5  26       10.60       10.72      5.37 o 
   3   5  26       34.19       28.26      7.27 o 
   4   5  26        0.83       -1.75      7.52 o 
   5   5  26        1.17        2.55      8.49 o 
   6   5  26        0.53        1.88      8.91 o 
   0   6  26       19.03       10.12      7.91 o 
   1   6  26       16.04       10.57      7.26 o 
   2   6  26        7.01       17.07      8.82 o 
   3   6  26        2.91       -1.01      8.06 o 
   4   6  26       31.54       15.55     11.71 o 
   5   6  26       12.92       11.08      9.44 o 
   6   6  26        6.26       17.18     11.65 o 
   1   7  26        0.03        0.20      8.56 o 
   2   7  26        0.08        4.66      7.54 o 
   3   7  26        3.42        5.47     10.39 o 
   4   7  26       42.94       46.85     10.78 o 
   5   7  26        8.18       11.77     12.90 o 
   0   8  26       16.91       -6.95     36.88 o 
   1   8  26        1.67        1.68     13.47 o 
   2   8  26       10.84       27.84     17.68 o 
   3   8  26        1.18        0.60      8.78 o 
   4   8  26        3.36        7.21     12.53 o 
   1   9  26        2.81       23.58     17.41 o 
   2   9  26        0.61       10.59     16.61 o 
   3   9  26        0.15       11.36     19.06 o 
   1   1  27       34.17       34.92      9.40 o 
   2   1  27      162.38      208.00     10.17 o 
   3   1  27        5.41        4.33      5.62 o 
   4   1  27        0.03       -1.09      6.82 o 
   5   1  27        2.31        3.65      6.84 o 
   6   1  27       18.27       19.65     10.59 o 
   7   1  27        8.51       13.67      8.26 o 
   0   2  27      120.83      142.82     17.39 o 
   1   2  27       22.38       14.84      7.67 o 
   2   2  27       24.80       20.60      7.60 o 
   3   2  27        0.97        0.50      5.27 o 
   4   2  27        1.82        1.00      5.97 o 
   5   2  27       33.78       14.53      9.59 o 
   6   2  27        5.59        5.27      6.95 o 
   7   2  27       16.65        5.92      8.47 o 
   1   3  27       15.15       15.46      7.42 o 
   2   3  27        9.08        3.10      5.84 o 
   3   3  27       26.33       11.75      6.82 o 
   4   3  27        1.28       10.47      6.98 o 
   5   3  27        1.57        7.15      6.96 o 
   6   3  27       15.96        4.66      8.26 o 
   0   4  27       12.89       10.50     10.09 o 
   1   4  27        0.06       -1.73      7.24 o 
   2   4  27       15.15        7.75      6.01 o 
   3   4  27       26.99       21.72      6.10 o 
   4   4  27        5.57        2.52      6.14 o 
   5   4  27       16.50       10.91     10.81 o 
   6   4  27       10.84      -10.05     10.05 o 
   1   5  27        1.28        3.95      6.55 o 
   2   5  27       21.55       23.59     10.48 o 
   3   5  27       13.92       17.44      8.07 o 
   4   5  27       44.47       44.41     11.41 o 
   5   5  27        5.17       -0.18      8.12 o 
   6   5  27        0.01       -0.70      9.57 o 
   0   6  27        0.10        0.53      8.65 o 
   1   6  27        1.35       -1.28      6.53 o 
   2   6  27        0.97       -5.79      9.68 o 
   3   6  27       14.47       17.26     10.67 o 
   4   6  27        0.26        8.32      8.82 o 
   5   6  27       53.07       52.06     11.45 o 
   1   7  27        0.43      -13.60     23.43 o 
   2   7  27        8.38       11.39     10.09 o 
   3   7  27        8.23        8.30      9.62 o 
   4   7  27        0.02       -2.34     10.38 o 
   0   8  27        1.49       40.43     30.09 o 
   1   8  27       15.86       46.57     28.35 o 
   2   8  27        0.03        3.88     15.42 o 
   3   8  27        8.52       -0.10     17.35 o 
   0   0  28       49.22       76.04     29.60 o 
   1   0  28       43.19       43.44     22.19 o 
   2   0  28       54.19       13.83     14.36 o 
   3   0  28       26.44       14.03     11.92 o 
   4   0  28        0.06        2.93     11.48 o 
   5   0  28        1.09       12.43     10.69 o 
   6   0  28       11.53       10.00     11.82 o 
   1   1  28       95.16       64.44     24.34 o 
   2   1  28       10.68       10.93      7.81 o 
   3   1  28       22.04       12.31      8.29 o 
   4   1  28        0.31       -0.06      6.53 o 
   5   1  28        0.82       -1.01      7.43 o 
   6   1  28       18.52       15.16      8.35 o 
   0   2  28      358.28      425.86     17.81 o 
   1   2  28       72.77       48.59     12.55 o 
   2   2  28       17.41       10.88      7.74 o 
   3   2  28        7.51        9.46      6.91 o 
   4   2  28        2.35        2.14      7.75 o 
   5   2  28        2.78       -7.05      8.01 o 
   6   2  28        8.31        6.45      8.30 o 
   1   3  28       18.44       15.90      8.04 o 
   2   3  28        7.50       13.28      7.21 o 
   3   3  28        0.17        7.02      7.11 o 
   4   3  28       21.70        9.55      6.95 o 
   5   3  28       15.06        5.36      9.34 o 
   6   3  28        0.15        2.58      8.83 o 
   0   4  28       18.02       34.09     11.97 o 
   1   4  28        3.69        9.27      7.23 o 
   2   4  28        4.91       13.31      7.67 o 
   3   4  28       10.67        4.25      5.39 o 
   4   4  28       12.82       13.45     11.54 o 
   5   4  28       11.46       16.02     10.53 o 
   1   5  28        4.83        7.41      6.51 o 
   2   5  28        1.37       -0.22      8.51 o 
   3   5  28        9.56       -1.02      9.90 o 
   4   5  28        0.49        6.61     10.90 o 
   5   5  28        4.75        4.98     12.03 o 
   0   6  28        0.54       -2.57     16.75 o 
   1   6  28        0.85        5.41      8.71 o 
   2   6  28        0.61       11.21     10.13 o 
   3   6  28        3.77        7.75     11.20 o 
   4   6  28        3.55       -1.08     10.34 o 
   1   7  28        3.37       15.58     14.03 o 
   2   7  28        3.13       -6.99     15.65 o 
   3   7  28        2.97       -3.24     15.71 o 
   1   1  29       11.73        5.15      9.54 o 
   2   1  29        0.43        1.66     10.55 o 
   3   1  29        3.32       -1.12      8.67 o 
   4   1  29        7.16        8.84      8.28 o 
   5   1  29        0.31        2.96      8.15 o 
   0   2  29      120.53      121.30     28.83 o 
   1   2  29      100.48      147.88     21.84 o 
   2   2  29       40.94       10.47      8.89 o 
   3   2  29       31.34        9.71      8.96 o 
   4   2  29        7.26        9.03      8.29 o 
   5   2  29        0.71        3.20      8.64 o 
   1   3  29       12.52        6.74      7.58 o 
   2   3  29       21.80       15.97      7.15 o 
   3   3  29       23.47        6.69      8.24 o 
   4   3  29       13.68        4.23      7.90 o 
   0   4  29        9.43        6.30     12.06 o 
   1   4  29        6.59        3.24      6.75 o 
   2   4  29       12.16        7.96      7.17 o 
   3   4  29       11.19       10.61      7.37 o 
   4   4  29        4.76       10.80      8.88 o 
   1   5  29        8.85        0.52      8.56 o 
   2   5  29       10.35       -3.56      9.19 o 
   3   5  29       14.22       13.68      9.00 o 
   0   6  29       27.83       31.30     27.18 o 
   1   6  29        1.04        2.81     12.84 o 
   2   6  29        3.35       -2.29     11.94 o 
   0   0  30      162.09      187.70    113.41 o 
   1   0  30        0.82       -0.71     16.44 o 
   2   0  30        0.23        0.09     13.47 o 
   3   0  30        9.16        2.12     15.41 o 
   4   0  30        6.80       30.01     20.92 o 
   1   1  30       16.10        0.16      9.47 o 
   2   1  30        5.88        1.55     10.15 o 
   3   1  30        3.31        5.63      9.45 o 
   4   1  30       30.08       29.25     12.11 o 
   0   2  30       36.83       28.33     17.31 o 
   1   2  30        2.73       -8.03      8.03 o 
   2   2  30       18.46       -0.85     10.38 o 
   3   2  30       19.53        3.86      9.05 o 
   1   3  30        0.08        9.72      7.14 o 
   2   3  30        4.19        4.45      9.45 o 
   3   3  30       23.67       22.57     12.43 o 
   0   4  30        4.67        2.42      9.35 o 
   1   4  30       14.28        6.07      7.70 o 
   2   4  30        9.46       17.63      8.00 o 
   1   1  31        4.00       -0.53      8.29 o 
   0   2  31        4.50       -6.67     13.74 o 
   1   2  31        0.78       -4.64      9.75 o 
                                                 
